# Supplementary material for: Crystal structure of 14-methyl-11-(3-methyl­phen­yl)-12-oxa-8,14-di­aza­tetra­cyclo­[8.3.3.01,10.02,7]hexa­deca-2(7),3,5-triene-9,13-dione
Source: Acta Crystallogr E Crystallogr Commun. 2015 May 7;71(Pt 6):o379–80. doi: 10.1107/S2056989015008129 (PMC4459358; doi:10.1107/S2056989015008129)
Supplement: Supplementary file 2 [file e-71-0o379-Isup2.hkl]

#
# h,k,l, Fc-squared, Fo-squared, sigma(Fo-squared) and status flag
#
data_I
_shelx_title ' MS285 in P2(1)/c'
_shelx_refln_list_code          4
_shelx_F_calc_maximum      153.71
_exptl_crystal_F_000       736.00
_reflns_d_resolution_high  0.7829
 
loop_
 _symmetry_equiv_pos_as_xyz
 'x, y, z'
 '-x, y+1/2, -z+1/2'
 '-x, -y, -z'
 'x, -y-1/2, z-1/2'
 
_cell_length_a    10.4772
_cell_length_b     8.6834
_cell_length_c    19.1123
_cell_angle_alpha  90.000
_cell_angle_beta   92.490
_cell_angle_gamma  90.000
 
_shelx_F_squared_multiplier     1.000
 
loop_
 _refln_index_h
 _refln_index_k
 _refln_index_l
 _refln_F_squared_calc
 _refln_F_squared_meas
 _refln_F_squared_sigma
 _refln_observed_status
   2   0   0     2380.22     2112.98     15.03 o
   3   0   0     8802.43     8701.98     62.96 o
   4   0   0      484.01      519.61      7.21 o
   5   0   0       35.60       18.58      1.30 o
   6   0   0      618.98      700.66      6.85 o
   7   0   0     1531.26     1689.20     13.49 o
   8   0   0       34.20       31.78      2.02 o
   9   0   0      229.17      243.67      7.90 o
  10   0   0       56.60       45.46      3.95 o
  11   0   0        5.07        0.55      2.31 o
  12   0   0       15.00       11.68      2.72 o
  13   0   0       12.45       17.77      7.46 o
   1   1   0    18296.67    16790.74    114.16 o
   2   1   0     2451.19     2493.45     12.11 o
   3   1   0     2575.25     2429.71     18.85 o
   4   1   0      152.67      133.97      1.33 o
   5   1   0     2565.82     2571.29     13.79 o
   6   1   0      409.63      372.40      2.83 o
   7   1   0      437.74      449.63      3.37 o
   8   1   0      617.46      602.99      6.39 o
   9   1   0       38.15       34.05      4.17 o
  10   1   0       67.46       63.35      3.15 o
  11   1   0        0.13        0.82      1.72 o
  12   1   0       14.81       13.16      2.25 o
  13   1   0        5.62        3.56      2.13 o
   0   2   0      103.63      103.87      1.14 o
   1   2   0      132.47      136.04      0.93 o
   2   2   0     2650.76     2688.19     11.23 o
   3   2   0       14.24        9.08      0.47 o
   4   2   0      858.54     1012.59      6.01 o
   5   2   0       17.96       27.47      0.82 o
   6   2   0      631.13      673.81      4.53 o
   7   2   0        6.61        7.75      0.66 o
   8   2   0      100.36       95.50      2.41 o
   9   2   0       48.22       51.72      2.79 o
  10   2   0        1.16       -1.81      1.66 o
  11   2   0       11.68       10.60      1.84 o
  12   2   0       11.72        9.58      2.48 o
  13   2   0       25.59       30.14      3.25 o
   1   3   0      227.17      224.28      1.87 o
   2   3   0      250.34      283.93      2.13 o
   3   3   0     1789.55     1787.40      9.72 o
   4   3   0     2877.05     2818.98     15.31 o
   5   3   0        0.00       -0.61      0.50 o
   6   3   0       15.47       15.99      0.86 o
   7   3   0      686.92      738.86      5.84 o
   8   3   0      211.31      194.33      3.30 o
   9   3   0        0.90        1.24      1.44 o
  10   3   0       57.09       59.11      3.20 o
  11   3   0        0.27       -1.29      1.67 o
  12   3   0       75.16       71.29      6.21 o
   0   4   0      642.13      618.99      5.75 o
   1   4   0      549.62      494.44      3.85 o
   2   4   0      458.14      545.97      3.56 o
   3   4   0      526.86      636.91      4.34 o
   4   4   0     1192.65     1270.66      7.55 o
   5   4   0      123.44      147.71      1.93 o
   6   4   0      130.10      119.87      1.90 o
   7   4   0      282.92      302.56      4.31 o
   8   4   0      401.50      391.05      6.08 o
   9   4   0      230.28      197.05      4.60 o
  10   4   0        5.11        5.29      1.74 o
  11   4   0       58.40       73.49      4.54 o
  12   4   0       12.19        6.46      3.15 o
   1   5   0      437.06      477.57      4.08 o
   2   5   0        9.44        8.66      0.85 o
   3   5   0      133.84      132.42      2.21 o
   4   5   0      739.18      707.09      5.63 o
   5   5   0       14.07        9.16      0.99 o
   6   5   0        4.57        7.10      1.50 o
   7   5   0       43.27       44.54      2.23 o
   8   5   0       10.48        3.75      1.48 o
   9   5   0       16.41       15.81      2.14 o
  10   5   0        0.68       -0.31      2.05 o
  11   5   0        0.20        3.43      3.01 o
   0   6   0       60.68       63.59      1.36 o
   1   6   0      161.47      154.85      2.18 o
   2   6   0      138.37      135.86      2.25 o
   3   6   0        6.65       11.18      1.19 o
   4   6   0       74.60       73.15      2.78 o
   5   6   0      134.63      135.05      2.85 o
   6   6   0       97.91       88.60      3.38 o
   7   6   0       18.81       12.70      2.35 o
   8   6   0        0.41       -1.89      1.49 o
   9   6   0        2.97        3.27      2.21 o
  10   6   0        8.56        7.36      2.30 o
  11   6   0        0.03       -2.10      3.18 o
   1   7   0       20.49       20.41      1.13 o
   2   7   0       12.02       11.22      1.05 o
   3   7   0       28.30       18.74      1.59 o
   4   7   0       88.00       80.93      2.38 o
   5   7   0       24.67       15.67      1.90 o
   6   7   0       85.58       78.88      2.99 o
   7   7   0       20.58       22.22      2.20 o
   8   7   0       11.11       14.16      2.07 o
   9   7   0       47.21       49.26      3.49 o
  10   7   0        5.36       11.29      4.57 o
   0   8   0       99.22       84.71      3.59 o
   1   8   0        0.98        0.67      1.27 o
   2   8   0       27.06       21.95      1.59 o
   3   8   0        0.58       -2.19      1.46 o
   4   8   0        4.32       -2.59      1.73 o
   5   8   0       58.13       54.10      3.30 o
   6   8   0        0.49       -1.00      1.85 o
   7   8   0       14.22       15.91      2.21 o
   8   8   0       15.34       14.35      2.79 o
   9   8   0       45.06       56.66      6.27 o
   1   9   0       15.35       17.03      1.53 o
   2   9   0        0.45       -0.52      1.62 o
   3   9   0       34.44       41.57      2.86 o
   4   9   0        5.35        1.32      2.00 o
   5   9   0       35.70       32.49      2.69 o
   6   9   0        0.14       -3.53      2.35 o
   7   9   0        0.54       -1.77      2.21 o
   0  10   0        0.15        2.91      2.07 o
   1  10   0        2.43        8.04      1.98 o
   2  10   0       17.77       16.47      2.11 o
   3  10   0        3.71       -0.24      2.05 o
   4  10   0       36.50       39.98      3.91 o
   5  10   0       26.65       24.69      2.76 o
   1  11   0        1.63        4.61      2.81 o
 -13   1   1        0.89        1.69      2.59 o
 -12   1   1        4.97        3.57      2.15 o
 -11   1   1       17.26       17.21      2.87 o
 -10   1   1        9.20        6.35      1.98 o
  -9   1   1        0.71        0.17      1.98 o
  -8   1   1       21.75       24.55      1.88 o
  -7   1   1       11.51       15.35      0.75 o
  -6   1   1        8.12       15.69      0.68 o
  -5   1   1     2208.21     2232.07     11.60 o
  -4   1   1     5670.89     5822.82     30.43 o
  -3   1   1     3583.23     3566.71     16.41 o
  -2   1   1      118.51      102.59      0.84 o
  -1   1   1     1093.61     1097.68      4.70 o
   0   1   1       33.25       29.90      0.42 o
   1   1   1     1326.50     1310.63      5.54 o
   2   1   1    23626.25    21397.46    120.45 o
   3   1   1     8516.28     8431.93     42.00 o
   4   1   1        7.62        3.95      0.35 o
   5   1   1     2494.77     2568.07     13.65 o
   6   1   1        0.00        0.33      0.26 o
   7   1   1      921.99      880.96      5.45 o
   8   1   1        0.44        0.81      0.53 o
   9   1   1       60.33       59.83      2.88 o
  10   1   1       24.93       19.48      2.13 o
  11   1   1        0.00       -0.78      1.86 o
  12   1   1        0.00        0.65      1.83 o
  13   1   1       25.78       32.31      3.61 o
 -13   2   1       34.97       41.82      3.75 o
 -12   2   1        1.61        1.39      1.81 o
 -11   2   1       17.18       16.80      2.44 o
 -10   2   1       53.50       66.87      3.50 o
  -9   2   1        2.51        1.97      1.59 o
  -8   2   1       35.05       38.87      1.92 o
  -7   2   1       15.01       16.91      0.94 o
  -6   2   1      198.09      167.37      2.55 o
  -5   2   1      665.85      784.05      5.28 o
  -4   2   1       22.45       30.95      0.81 o
  -3   2   1     3026.14     3396.06     16.53 o
  -2   2   1     2110.35     2022.63      9.57 o
  -1   2   1     6560.60     6316.24     24.00 o
   0   2   1     1425.33     1396.54      5.37 o
   1   2   1     3513.35     3522.75     13.04 o
   2   2   1     7637.85     7465.76     37.18 o
   3   2   1     4359.32     4442.43     24.43 o
   4   2   1     6736.53     6604.47     32.49 o
   5   2   1       57.11       58.29      0.99 o
   6   2   1       43.68       56.30      1.55 o
   7   2   1       22.45       19.33      0.69 o
   8   2   1       74.96       66.35      1.90 o
   9   2   1      299.16      288.69      4.86 o
  10   2   1       46.23       50.05      2.43 o
  11   2   1        1.35        1.58      2.16 o
  12   2   1       21.50       25.75      2.86 o
  13   2   1        0.05        2.02      2.44 o
 -12   3   1       25.24       26.66      3.42 o
 -11   3   1        0.82        0.44      1.69 o
 -10   3   1       13.09       16.38      2.02 o
  -9   3   1       20.55       24.84      2.10 o
  -8   3   1        2.67        1.03      1.21 o
  -7   3   1      591.39      537.66      5.61 o
  -6   3   1      486.10      460.96      3.79 o
  -5   3   1      119.84      116.77      1.66 o
  -4   3   1      173.51      189.27      2.01 o
  -3   3   1      898.86      925.35      5.57 o
  -2   3   1     1862.58     1932.24      9.81 o
  -1   3   1     1065.85     1066.22      5.54 o
   0   3   1     2187.18     2240.36     10.47 o
   1   3   1      554.36      593.50      3.67 o
   2   3   1     2225.62     2325.98     11.68 o
   3   3   1       16.54       30.45      0.85 o
   4   3   1     1323.99     1347.77      9.50 o
   5   3   1      636.58      689.67      4.87 o
   6   3   1       19.37       16.26      0.79 o
   7   3   1        6.69        5.62      0.81 o
   8   3   1       73.19       71.01      2.10 o
   9   3   1       33.72       42.34      2.27 o
  10   3   1        9.71        6.04      1.53 o
  11   3   1       38.05       45.41      3.46 o
  12   3   1        0.76        3.60      2.73 o
 -12   4   1        5.98        3.66      2.70 o
 -11   4   1        2.77        5.35      1.95 o
 -10   4   1       19.64       14.98      2.19 o
  -9   4   1       74.79       56.33      2.97 o
  -8   4   1       31.35       26.24      1.88 o
  -7   4   1      134.74      134.68      2.98 o
  -6   4   1       24.39       24.83      1.10 o
  -5   4   1        7.83       18.38      0.93 o
  -4   4   1      590.06      661.84      4.60 o
  -3   4   1      458.22      536.45      3.87 o
  -2   4   1        6.50        5.79      0.55 o
  -1   4   1        7.18        8.14      0.64 o
   0   4   1      942.23      952.72      5.49 o
   1   4   1      299.53      283.61      2.67 o
   2   4   1       80.46       88.03      1.32 o
   3   4   1      992.31      979.14      5.98 o
   4   4   1      431.75      401.96      3.15 o
   5   4   1      180.72      138.60      2.08 o
   6   4   1      385.87      356.31      3.37 o
   7   4   1        3.95        6.36      1.30 o
   8   4   1       74.34       77.91      2.48 o
   9   4   1       89.31       82.02      3.92 o
  10   4   1        7.26        9.50      1.71 o
  11   4   1        1.01       -0.13      2.47 o
  12   4   1       22.84       20.72      3.30 o
 -11   5   1       43.85       41.80      4.00 o
 -10   5   1        8.12       12.98      2.16 o
  -9   5   1       30.42       20.74      2.40 o
  -8   5   1       30.22       19.96      1.87 o
  -7   5   1       24.05       17.85      1.69 o
  -6   5   1       71.06       68.53      2.07 o
  -5   5   1       45.67       44.77      1.61 o
  -4   5   1        7.96        4.17      0.80 o
  -3   5   1      190.05      198.20      2.59 o
  -2   5   1        1.93       -0.70      0.67 o
  -1   5   1      375.76      395.42      3.18 o
   0   5   1      117.89      148.61      1.56 o
   1   5   1        0.90        5.19      0.68 o
   2   5   1      660.18      650.66      5.03 o
   3   5   1       66.75       90.66      1.78 o
   4   5   1        1.38        4.45      0.68 o
   5   5   1      505.02      546.29      4.70 o
   6   5   1      310.83      296.73      4.34 o
   7   5   1       19.72       17.28      1.64 o
   8   5   1      136.72      132.12      4.50 o
   9   5   1        3.14       -2.53      2.50 o
  10   5   1       10.37       14.87      3.14 o
  11   5   1        8.04        7.53      2.86 o
 -11   6   1        0.03       -2.99      2.76 o
 -10   6   1       24.06       18.48      2.75 o
  -9   6   1        0.63        0.02      1.83 o
  -8   6   1       13.21       20.36      1.93 o
  -7   6   1      147.77      126.63      3.47 o
  -6   6   1       10.08        7.13      1.69 o
  -5   6   1      181.80      188.42      3.04 o
  -4   6   1        4.49        5.52      1.13 o
  -3   6   1       24.64       21.80      1.41 o
  -2   6   1        3.30        2.70      0.92 o
  -1   6   1      231.83      237.23      2.52 o
   0   6   1        1.35        1.54      0.70 o
   1   6   1       26.89       20.37      1.04 o
   2   6   1        2.23        0.26      0.72 o
   3   6   1      335.20      351.46      3.79 o
   4   6   1       14.84       18.62      1.32 o
   5   6   1      144.19      144.88      3.98 o
   6   6   1      105.17      104.97      3.10 o
   7   6   1      104.82      116.07      3.19 o
   8   6   1       10.02       13.13      1.94 o
   9   6   1       16.75       17.94      2.36 o
  10   6   1        2.75       -1.58      2.92 o
  11   6   1        9.89        9.68      3.99 o
 -10   7   1       12.47       19.02      4.16 o
  -9   7   1       34.05       40.31      3.23 o
  -8   7   1       10.47        4.15      1.96 o
  -7   7   1       31.42       34.10      2.42 o
  -6   7   1        2.49        2.55      1.70 o
  -5   7   1        6.42        3.18      1.72 o
  -4   7   1       43.96       41.26      1.93 o
  -3   7   1        0.17       -1.95      1.30 o
  -2   7   1       64.70       61.35      2.07 o
  -1   7   1       44.31       38.01      1.38 o
   0   7   1      190.08      177.15      2.83 o
   1   7   1        0.74        0.30      0.80 o
   2   7   1        1.12       -1.14      0.76 o
   3   7   1       28.02       32.72      1.85 o
   4   7   1      112.20      106.76      3.15 o
   5   7   1       11.19        8.58      1.72 o
   6   7   1       30.66       28.68      2.17 o
   7   7   1      145.65      163.92      4.14 o
   8   7   1        5.94        6.00      2.75 o
   9   7   1       93.97      104.40      6.84 o
  10   7   1        0.67       -2.63      5.17 o
  -9   8   1       18.05       23.18      3.37 o
  -8   8   1       43.07       53.73      3.17 o
  -7   8   1        2.72        0.91      2.09 o
  -6   8   1       23.78       31.37      3.11 o
  -5   8   1       22.41       21.08      2.28 o
  -4   8   1       12.35       10.67      2.11 o
  -3   8   1        8.15        1.91      1.45 o
  -2   8   1       69.28       76.01      2.40 o
  -1   8   1      114.87      119.13      2.74 o
   0   8   1        0.49       -0.04      1.14 o
   1   8   1      168.67      168.71      3.08 o
   2   8   1       55.43       49.53      2.02 o
   3   8   1        0.01       -2.80      1.86 o
   4   8   1        2.71       -2.33      1.56 o
   5   8   1       13.64       13.11      2.11 o
   6   8   1       29.97       28.43      2.52 o
   7   8   1        0.87       -1.11      1.59 o
   8   8   1       33.41       34.22      5.70 o
   9   8   1        1.60        4.31      3.32 o
  -7   9   1        0.60       -2.78      1.85 o
  -6   9   1        3.99       -2.66      1.93 o
  -5   9   1       24.35       24.39      2.58 o
  -4   9   1        0.51       -2.47      1.65 o
  -3   9   1       34.53       33.61      2.66 o
  -2   9   1        1.71       -0.09      1.34 o
  -1   9   1       52.77       54.79      2.48 o
   0   9   1      217.97      220.64      3.76 o
   1   9   1       95.23       96.16      2.81 o
   2   9   1        0.19        0.02      1.50 o
   3   9   1       53.56       52.46      3.03 o
   4   9   1        0.15       -1.98      1.61 o
   5   9   1        4.28        3.65      2.52 o
   6   9   1       13.23       10.07      2.26 o
   7   9   1        4.53        2.92      2.76 o
  -5  10   1       23.83       30.35      2.91 o
  -4  10   1        2.95        1.06      2.14 o
  -3  10   1        1.20        1.35      2.16 o
  -2  10   1       38.33       37.30      2.76 o
  -1  10   1       92.76       90.29      3.91 o
   0  10   1        1.00        5.70      1.75 o
   1  10   1       89.63      101.02      3.59 o
   2  10   1       20.92       27.24      2.77 o
   3  10   1        1.00       -2.92      1.94 o
   4  10   1        0.09       -0.20      2.15 o
   5  10   1        3.01       -0.36      2.35 o
  -1  11   1       47.57       45.50      3.81 o
   0  11   1       64.92       63.74      4.43 o
   1  11   1        3.82        5.21      2.49 o
 -13   0   2        6.01        7.47      3.04 o
 -12   0   2        8.75        5.89      2.99 o
 -11   0   2       11.97       10.73      2.63 o
 -10   0   2        3.78        0.44      2.63 o
  -9   0   2       44.02       47.59      4.39 o
  -8   0   2        0.39       -1.29      1.13 o
  -7   0   2      459.53      427.32      4.69 o
  -6   0   2       17.30       11.71      0.95 o
  -5   0   2       39.68       49.66      1.37 o
  -4   0   2     2998.24     2894.19     21.26 o
  -3   0   2      414.49      359.41      3.67 o
  -2   0   2     7344.52     6912.82     41.12 o
  -1   0   2     5266.01     4842.53    122.04 o
   0   0   2    13970.07    10275.08    101.09 o
   1   0   2     1917.41     1956.90     29.41 o
   2   0   2     6166.39     6093.15     41.55 o
   3   0   2     2841.99     2602.68     18.36 o
   4   0   2     5248.10     5165.34     36.70 o
   5   0   2     2287.35     2437.04     19.71 o
   6   0   2      243.08      247.83      2.95 o
   7   0   2      186.01      202.04      2.70 o
   8   0   2      167.62      164.16      4.82 o
   9   0   2       13.67        8.84      2.03 o
  10   0   2      152.15      129.24      4.99 o
  11   0   2       13.79       16.68      2.06 o
  12   0   2        9.73        8.33      4.83 o
  13   0   2       23.52       34.87      7.68 o
 -13   1   2        3.05        3.84      2.13 o
 -12   1   2       18.44       16.47      2.65 o
 -11   1   2        2.24        5.17      2.45 o
 -10   1   2       18.67       18.81      4.10 o
  -9   1   2      362.27      376.26      7.02 o
  -8   1   2       68.63       60.27      2.19 o
  -7   1   2       35.23       21.75      0.97 o
  -6   1   2      576.32      569.07      3.95 o
  -5   1   2      458.39      535.92      3.67 o
  -4   1   2       34.87       32.42      0.81 o
  -3   1   2     7064.43     6611.36     32.09 o
  -2   1   2     7094.09     6938.96     29.15 o
  -1   1   2     2386.32     2373.02      9.36 o
   0   1   2     5757.68     5435.57     22.72 o
   1   1   2     1749.86     1745.17      7.35 o
   2   1   2        0.03       -0.21      0.14 o
   3   1   2      997.43     1003.44      6.78 o
   4   1   2      190.07      187.15      1.30 o
   5   1   2      616.95      595.84      3.11 o
   6   1   2      463.89      455.99      2.83 o
   7   1   2        2.86        5.53      0.48 o
   8   1   2       62.62       59.02      1.68 o
   9   1   2       18.97       18.84      1.58 o
  10   1   2       16.23       13.54      1.57 o
  11   1   2       50.85       44.00      2.14 o
  12   1   2        1.59        1.21      1.73 o
  13   1   2        0.60        1.88      4.50 o
 -13   2   2        5.45        7.37      2.90 o
 -12   2   2        6.49        9.30      2.37 o
 -11   2   2        0.73       -0.27      1.99 o
 -10   2   2      417.51      417.56      7.82 o
  -9   2   2       70.15       75.70      4.70 o
  -8   2   2       85.65       74.05      2.39 o
  -7   2   2      161.53      170.18      2.17 o
  -6   2   2      350.11      315.90      3.36 o
  -5   2   2      253.29      283.74      2.63 o
  -4   2   2      352.39      364.29      2.99 o
  -3   2   2       26.97       36.19      0.85 o
  -2   2   2    11582.10    11344.72     50.76 o
  -1   2   2      687.77      694.58      3.14 o
   0   2   2       72.96       86.65      0.67 o
   1   2   2        5.62        5.93      0.27 o
   2   2   2     4370.08     4175.05     18.12 o
   3   2   2      157.50      171.91      1.25 o
   4   2   2      199.85      157.88      1.53 o
   5   2   2      988.81      928.84      5.04 o
   6   2   2       29.93       25.00      0.90 o
   7   2   2       52.39       46.09      1.05 o
   8   2   2       32.01       40.24      1.66 o
   9   2   2       76.71       68.01      2.34 o
  10   2   2        8.63        8.51      1.84 o
  11   2   2        6.67        4.11      2.00 o
  12   2   2        0.48        1.92      2.21 o
  13   2   2        1.47        3.19      2.28 o
 -12   3   2        3.40        2.80      2.06 o
 -11   3   2        1.05       -0.61      1.63 o
 -10   3   2      161.13      142.72      5.80 o
  -9   3   2       14.45       18.09      2.77 o
  -8   3   2       18.80       10.21      1.55 o
  -7   3   2       74.02       69.05      2.03 o
  -6   3   2      217.34      224.67      2.51 o
  -5   3   2      132.38      175.52      2.15 o
  -4   3   2      640.29      715.46      5.14 o
  -3   3   2      650.77      732.51      4.73 o
  -2   3   2      167.98      175.19      1.57 o
  -1   3   2        0.61        1.01      0.36 o
   0   3   2       47.34       54.50      0.84 o
   1   3   2        0.73       -0.52      0.35 o
   2   3   2     2471.39     2574.20     12.82 o
   3   3   2     1002.79     1023.26      7.14 o
   4   3   2      249.04      290.36      2.55 o
   5   3   2      311.62      317.47      2.70 o
   6   3   2      596.94      587.35      4.96 o
   7   3   2        0.05        0.29      0.64 o
   8   3   2        7.27        6.77      1.17 o
   9   3   2        0.00       -1.73      1.57 o
  10   3   2        0.51       -2.67      1.78 o
  11   3   2        0.06       -1.24      1.91 o
  12   3   2       41.59       39.70      3.62 o
 -12   4   2       20.07       23.24      3.61 o
 -11   4   2        3.23        4.71      1.95 o
 -10   4   2        1.81        2.09      1.72 o
  -9   4   2      107.25       87.59      3.62 o
  -8   4   2        0.90       -1.86      1.24 o
  -7   4   2        0.58       -1.65      1.10 o
  -6   4   2      100.33      103.88      1.87 o
  -5   4   2        3.38        4.88      0.73 o
  -4   4   2      465.30      473.97      3.83 o
  -3   4   2      701.28      712.92      5.40 o
  -2   4   2       82.88       96.69      1.45 o
  -1   4   2       29.01       32.59      0.86 o
   0   4   2      590.42      557.02      3.78 o
   1   4   2      494.93      465.23      3.20 o
   2   4   2        0.00       -0.71      0.48 o
   3   4   2      205.22      222.30      2.02 o
   4   4   2      619.70      653.42      4.42 o
   5   4   2        0.41       -0.19      0.43 o
   6   4   2      416.37      402.58      3.51 o
   7   4   2      505.30      540.08      5.90 o
   8   4   2      106.04      114.78      2.97 o
   9   4   2      100.55      104.95      3.08 o
  10   4   2        7.50        6.86      2.32 o
  11   4   2        4.56        7.87      2.58 o
  12   4   2        3.87        7.38      2.65 o
 -11   5   2       31.49       32.55      3.10 o
 -10   5   2        5.62        5.70      2.08 o
  -9   5   2       22.43       20.08      2.41 o
  -8   5   2      152.05      134.26      3.35 o
  -7   5   2        0.31       -1.95      1.30 o
  -6   5   2       69.57       69.26      1.99 o
  -5   5   2        0.62        0.78      0.94 o
  -4   5   2       20.32       18.09      1.11 o
  -3   5   2      395.34      416.14      3.92 o
  -2   5   2       49.50       43.71      1.12 o
  -1   5   2     1561.46     1632.31      9.43 o
   0   5   2      857.81      864.52      5.30 o
   1   5   2        0.30        0.13      0.60 o
   2   5   2      942.89      891.16      6.24 o
   3   5   2        0.06        1.12      0.65 o
   4   5   2     1153.07     1183.44      7.31 o
   5   5   2       74.64       77.33      1.78 o
   6   5   2      554.80      520.76      6.06 o
   7   5   2       29.84       28.08      1.87 o
   8   5   2      226.58      238.18      7.91 o
   9   5   2       17.95       20.34      2.12 o
  10   5   2        5.25        4.77      2.61 o
  11   5   2       10.92       14.16      3.19 o
 -11   6   2       12.21       14.42      2.62 o
 -10   6   2       14.54       10.27      2.32 o
  -9   6   2       60.07       61.36      4.12 o
  -8   6   2       55.24       51.10      2.58 o
  -7   6   2       68.83       67.41      2.89 o
  -6   6   2       90.49       74.02      3.00 o
  -5   6   2       16.35       20.72      1.46 o
  -4   6   2      101.80       96.65      2.34 o
  -3   6   2       89.97       77.67      2.06 o
  -2   6   2       99.02       80.03      1.98 o
  -1   6   2        3.46        0.70      0.61 o
   0   6   2      279.26      281.88      2.98 o
   1   6   2      629.21      649.69      5.08 o
   2   6   2       27.07       24.30      1.14 o
   3   6   2        1.13        8.20      1.10 o
   4   6   2      194.40      176.29      2.80 o
   5   6   2      551.00      500.46      6.16 o
   6   6   2       78.02       70.33      2.81 o
   7   6   2      115.52      120.69      3.33 o
   8   6   2       18.13       16.68      2.41 o
   9   6   2        0.08        3.35      3.07 o
  10   6   2        0.37       -1.93      3.11 o
  11   6   2        0.07        4.33      4.28 o
 -10   7   2        0.15       -1.08      2.49 o
  -9   7   2       66.94       76.32      6.05 o
  -8   7   2        1.19        0.58      1.78 o
  -7   7   2       78.18       72.57      3.13 o
  -6   7   2       25.28       21.19      2.26 o
  -5   7   2       90.87       76.52      3.30 o
  -4   7   2       26.37       26.99      1.75 o
  -3   7   2        0.27       -1.68      1.12 o
  -2   7   2       74.91       66.45      2.22 o
  -1   7   2      257.60      266.57      3.63 o
   0   7   2       10.38       10.02      0.94 o
   1   7   2       11.91        9.25      1.01 o
   2   7   2        1.56       -1.24      0.87 o
   3   7   2      201.30      196.21      2.96 o
   4   7   2       38.32       40.83      2.33 o
   5   7   2       18.72       18.33      1.95 o
   6   7   2       91.52       83.22      3.09 o
   7   7   2        4.79        3.52      2.32 o
   8   7   2        0.26        2.82      1.98 o
   9   7   2        0.04        1.30      2.06 o
  10   7   2        3.81        4.24      3.33 o
  -9   8   2       14.01       15.07      4.69 o
  -8   8   2       27.31       24.04      2.50 o
  -7   8   2        0.05       -0.41      2.15 o
  -6   8   2      113.31      104.44      3.78 o
  -5   8   2        1.13        1.41      2.06 o
  -4   8   2      135.94      118.62      3.74 o
  -3   8   2        2.23       -0.15      1.30 o
  -2   8   2        1.34       -1.17      1.17 o
  -1   8   2      106.22      107.30      2.86 o
   0   8   2       22.16       23.45      1.55 o
   1   8   2       66.23       54.62      2.08 o
   2   8   2      109.53      104.79      3.25 o
   3   8   2        0.41       -2.07      1.38 o
   4   8   2       88.99       92.31      3.21 o
   5   8   2        9.36        3.11      1.59 o
   6   8   2        0.32       -2.20      1.46 o
   7   8   2        4.27        5.90      1.98 o
   8   8   2        0.05       -2.21      2.32 o
   9   8   2       38.08       39.16      5.51 o
  -7   9   2        4.23        4.26      2.27 o
  -6   9   2       13.39       16.16      2.43 o
  -5   9   2       38.51       27.51      2.64 o
  -4   9   2        9.63       11.83      2.47 o
  -3   9   2        1.57       -0.88      1.78 o
  -2   9   2        0.02       -0.60      1.47 o
  -1   9   2       39.70       40.87      2.11 o
   0   9   2      168.51      199.14      3.87 o
   1   9   2       11.31       13.18      1.47 o
   2   9   2        8.17        7.73      1.83 o
   3   9   2        5.69        5.55      1.91 o
   4   9   2       21.29       19.58      3.06 o
   5   9   2       64.43       71.98      3.45 o
   6   9   2        9.85       16.41      2.33 o
   7   9   2        2.31        3.79      2.35 o
  -5  10   2        0.11       -2.87      2.14 o
  -4  10   2       11.42        8.89      2.45 o
  -3  10   2        0.02       -2.87      1.91 o
  -2  10   2        2.97        0.76      1.96 o
  -1  10   2        8.48        7.67      1.67 o
   0  10   2        0.35       -0.16      1.83 o
   1  10   2       11.34       13.58      2.13 o
   2  10   2        7.44        8.33      1.95 o
   3  10   2        0.23        0.52      1.95 o
   4  10   2       22.01       24.67      2.71 o
   5  10   2        1.93        3.26      3.01 o
  -1  11   2       13.00       17.20      3.92 o
   0  11   2        6.12       11.58      4.18 o
   1  11   2       12.34       16.51      4.21 o
 -13   1   3        8.37        7.75      2.81 o
 -12   1   3        0.91        2.10      2.28 o
 -11   1   3       10.53       14.31      2.41 o
 -10   1   3       61.94       53.62      5.45 o
  -9   1   3       26.15       30.29      3.11 o
  -8   1   3        2.07        1.34      0.95 o
  -7   1   3      301.33      290.04      3.00 o
  -6   1   3        2.21        4.22      0.66 o
  -5   1   3       48.80       39.41      1.06 o
  -4   1   3     2352.94     2346.83     12.55 o
  -3   1   3     2631.11     2681.51     13.61 o
  -2   1   3      364.72      327.56      1.92 o
  -1   1   3    10671.77    10224.47     41.32 o
   0   1   3     1769.32     1689.59      7.01 o
   1   1   3     3359.38     3355.90     13.89 o
   2   1   3       81.68       73.58      0.61 o
   3   1   3       13.04       17.82      0.66 o
   4   1   3       22.04       13.32      0.50 o
   5   1   3       74.00       87.37      0.97 o
   6   1   3        2.70        2.63      0.42 o
   7   1   3        0.53        0.27      0.30 o
   8   1   3       20.10       18.08      1.02 o
   9   1   3       30.39       26.48      1.53 o
  10   1   3       16.18       14.78      1.43 o
  11   1   3        0.08        0.69      1.81 o
  12   1   3        4.51        6.58      1.85 o
  13   1   3       30.86       33.06      5.35 o
 -13   2   3       18.31       20.69      2.90 o
 -12   2   3       11.43       15.29      2.69 o
 -11   2   3       10.27       13.08      2.50 o
 -10   2   3       47.49       55.11      5.29 o
  -9   2   3      174.09      168.35      4.89 o
  -8   2   3      338.81      318.58      4.24 o
  -7   2   3       48.11       46.97      1.62 o
  -6   2   3      442.87      445.04      3.77 o
  -5   2   3       46.11       58.20      1.71 o
  -4   2   3       41.18       39.90      1.01 o
  -3   2   3     2454.67     2487.59     13.78 o
  -2   2   3     6090.15     6136.37     29.43 o
  -1   2   3     6296.65     6092.81     26.72 o
   0   2   3     1505.09     1602.22      6.42 o
   1   2   3      130.74      134.43      1.00 o
   2   2   3       36.91       21.29      0.48 o
   3   2   3       91.14       95.26      0.82 o
   4   2   3      363.17      411.89      3.07 o
   5   2   3       45.65       43.33      1.30 o
   6   2   3       35.22       36.73      0.88 o
   7   2   3       35.41       34.38      0.80 o
   8   2   3        6.04        5.21      0.80 o
   9   2   3        3.95        0.82      1.34 o
  10   2   3        1.19       -2.90      2.18 o
  11   2   3        2.36        2.29      1.87 o
  12   2   3        0.00       -0.68      1.83 o
 -12   3   3        5.63        3.75      2.20 o
 -11   3   3       24.38       25.96      3.02 o
 -10   3   3        0.40       -1.79      2.03 o
  -9   3   3        3.48        0.90      2.04 o
  -8   3   3        0.93       -1.98      1.32 o
  -7   3   3      675.07      668.06      6.10 o
  -6   3   3      219.01      231.41      2.66 o
  -5   3   3      440.41      468.23      3.96 o
  -4   3   3      366.81      378.97      3.33 o
  -3   3   3       40.10       42.68      1.03 o
  -2   3   3      442.37      461.66      3.61 o
  -1   3   3      534.16      517.76      3.49 o
   0   3   3     1653.18     1696.20      8.34 o
   1   3   3     1325.66     1360.58      6.97 o
   2   3   3       11.54       17.50      0.63 o
   3   3   3      116.00      126.00      1.43 o
   4   3   3        6.42        0.72      0.38 o
   5   3   3       97.69      110.35      1.23 o
   6   3   3      178.25      148.60      1.56 o
   7   3   3        9.19       10.42      0.68 o
   8   3   3       64.40       60.10      1.93 o
   9   3   3       36.56       35.26      1.63 o
  10   3   3        1.35       -1.31      1.81 o
  11   3   3        0.16       -0.24      1.95 o
  12   3   3       21.89       23.72      2.94 o
 -12   4   3        0.65       -2.23      1.87 o
 -11   4   3        0.08       -1.58      1.92 o
 -10   4   3        0.04       -1.19      1.80 o
  -9   4   3       18.98       17.81      2.67 o
  -8   4   3      120.64      120.23      3.43 o
  -7   4   3        0.00       -0.94      0.98 o
  -6   4   3       62.40       56.77      1.89 o
  -5   4   3      204.33      208.31      2.99 o
  -4   4   3      154.34      133.44      2.24 o
  -3   4   3      164.98      194.72      2.27 o
  -2   4   3     1489.25     1666.22      9.87 o
  -1   4   3       57.71       67.34      1.15 o
   0   4   3      151.22      157.78      1.68 o
   1   4   3       65.95       54.70      1.08 o
   2   4   3       75.00       51.12      0.93 o
   3   4   3       13.33       17.89      0.72 o
   4   4   3     2341.81     2378.08     14.12 o
   5   4   3        0.41        0.66      0.95 o
   6   4   3      279.43      251.13      2.79 o
   7   4   3      282.96      267.46      3.78 o
   8   4   3       11.57       10.00      1.50 o
   9   4   3       14.21       16.99      2.62 o
  10   4   3        1.58        1.04      2.15 o
  11   4   3       58.72       72.02      4.55 o
  12   4   3       18.57       17.31      3.15 o
 -11   5   3       20.39       23.87      2.69 o
 -10   5   3        0.18       -1.12      1.86 o
  -9   5   3        0.02        0.76      2.02 o
  -8   5   3        5.83        4.08      1.55 o
  -7   5   3      118.52      100.62      2.99 o
  -6   5   3        1.07        0.47      0.94 o
  -5   5   3       37.68       36.01      1.60 o
  -4   5   3       79.74       89.21      2.10 o
  -3   5   3        0.22       -0.93      0.62 o
  -2   5   3       78.21       89.57      1.59 o
  -1   5   3       66.94       70.52      1.46 o
   0   5   3      363.24      348.91      2.93 o
   1   5   3       61.66       56.06      1.32 o
   2   5   3      366.78      356.87      3.35 o
   3   5   3       82.34       92.05      1.14 o
   4   5   3       27.88       19.79      0.78 o
   5   5   3      214.59      233.79      3.28 o
   6   5   3       30.93       42.30      2.00 o
   7   5   3      852.42      846.92      9.17 o
   8   5   3      134.04      132.02      3.78 o
   9   5   3      124.22      123.91      5.68 o
  10   5   3        5.35        6.16      2.80 o
  11   5   3       12.94       16.51      3.38 o
 -11   6   3        0.06       -3.70      2.88 o
 -10   6   3       15.44       13.95      2.65 o
  -9   6   3       19.64       33.83      3.04 o
  -8   6   3      102.24      115.14      3.59 o
  -7   6   3       31.30       30.25      2.26 o
  -6   6   3       42.96       36.90      2.32 o
  -5   6   3        0.90        1.54      1.19 o
  -4   6   3      298.82      282.06      3.79 o
  -3   6   3       55.67       55.43      1.79 o
  -2   6   3       13.45       10.21      0.98 o
  -1   6   3       31.77       27.62      1.17 o
   0   6   3       13.57       10.93      0.94 o
   1   6   3      284.80      318.99      3.27 o
   2   6   3      398.53      388.85      3.81 o
   3   6   3      592.12      604.04      5.04 o
   4   6   3       89.12       86.03      1.99 o
   5   6   3       16.94       17.49      1.70 o
   6   6   3        0.98        1.09      1.20 o
   7   6   3        1.75        4.34      1.47 o
   8   6   3      163.79      162.09      4.41 o
   9   6   3       23.18       31.21      3.54 o
  10   6   3        9.30       20.69      3.51 o
  11   6   3       86.86       90.45      8.35 o
 -10   7   3       44.61       68.36      5.70 o
  -9   7   3        3.46        3.96      2.41 o
  -8   7   3        2.51       -0.53      2.09 o
  -7   7   3       47.55       46.55      3.47 o
  -6   7   3       10.01        9.83      1.85 o
  -5   7   3       35.27       37.07      2.45 o
  -4   7   3       15.58       12.49      1.49 o
  -3   7   3       41.03       31.82      1.73 o
  -2   7   3        1.32       -1.17      1.15 o
  -1   7   3       36.24       29.18      1.61 o
   0   7   3      311.03      292.80      3.44 o
   1   7   3      186.39      189.60      2.72 o
   2   7   3        4.74       10.14      1.50 o
   3   7   3       92.16       88.54      2.85 o
   4   7   3      108.81      110.08      3.06 o
   5   7   3        2.85        0.32      1.53 o
   6   7   3       51.67       49.38      2.67 o
   7   7   3       27.59       32.30      2.32 o
   8   7   3       71.91       77.54      5.16 o
   9   7   3        0.90        1.52      4.09 o
  10   7   3        7.24        7.74      3.57 o
  -9   8   3       16.49       20.80      3.22 o
  -8   8   3       20.47       22.28      2.61 o
  -7   8   3       57.57       56.20      3.22 o
  -6   8   3       35.98       40.37      2.63 o
  -5   8   3      188.02      196.32      4.70 o
  -4   8   3      243.52      256.57      6.05 o
  -3   8   3       17.76       13.03      1.58 o
  -2   8   3       13.02       13.14      1.55 o
  -1   8   3        2.07        4.86      1.78 o
   0   8   3        2.94        5.18      1.38 o
   1   8   3        1.86        0.48      1.20 o
   2   8   3       19.64       23.96      1.79 o
   3   8   3        7.12        8.29      1.69 o
   4   8   3       31.28       26.40      1.96 o
   5   8   3       22.50       23.01      2.07 o
   6   8   3       10.94        6.28      1.55 o
   7   8   3        0.02       -1.81      1.63 o
   8   8   3        2.76        2.40      1.99 o
   9   8   3        0.09       -1.62      3.17 o
  -7   9   3        0.30       -3.23      2.17 o
  -6   9   3        2.35       -2.75      1.83 o
  -5   9   3       15.42       10.69      2.35 o
  -4   9   3       96.93      112.77      3.88 o
  -3   9   3       23.34       28.03      2.42 o
  -2   9   3       22.02       24.45      1.85 o
  -1   9   3      124.53      129.60      3.32 o
   0   9   3        9.41       11.22      1.46 o
   1   9   3       10.43       13.19      1.94 o
   2   9   3       19.56       22.88      2.22 o
   3   9   3       56.67       61.69      2.91 o
   4   9   3       85.61       90.93      4.83 o
   5   9   3      134.65      149.46      5.07 o
   6   9   3       12.75       13.12      2.35 o
   7   9   3        0.11       -3.94      2.63 o
  -5  10   3        3.77       -0.77      2.13 o
  -4  10   3        0.67       -2.95      1.97 o
  -3  10   3        0.06        0.80      2.13 o
  -2  10   3        1.16        3.19      2.10 o
  -1  10   3        3.78        2.92      1.54 o
   0  10   3        5.25        6.92      2.02 o
   1  10   3       69.29       76.84      4.03 o
   2  10   3        1.69        2.45      2.23 o
   3  10   3       21.40       18.48      2.60 o
   4  10   3        0.59        4.21      2.22 o
   5  10   3       68.12       74.60      4.66 o
   0  11   3       20.01       29.04      3.27 o
 -13   0   4        3.32        0.67      6.69 o
 -12   0   4       69.98       83.85      6.04 o
 -11   0   4        1.35       -2.41      3.73 o
 -10   0   4        3.54        3.51      3.73 o
  -9   0   4      136.66      125.23      6.80 o
  -8   0   4       29.54       28.19      2.07 o
  -7   0   4      282.92      243.68      4.60 o
  -6   0   4      119.79      123.88      3.08 o
  -5   0   4        5.69        1.46      0.80 o
  -4   0   4     1647.31     1654.27     12.35 o
  -3   0   4       79.33       89.56      1.63 o
  -2   0   4      475.22      472.96      3.63 o
  -1   0   4     1442.11     1516.23      9.16 o
   0   0   4       63.41       65.15      0.80 o
   1   0   4     8016.42     7783.04     43.37 o
   2   0   4     3197.28     3397.87     21.66 o
   3   0   4      774.50      713.84      5.18 o
   4   0   4     1957.24     1803.18     11.41 o
   5   0   4      299.10      338.47      2.88 o
   6   0   4     1870.14     2007.10     14.03 o
   7   0   4        2.55        0.93      0.47 o
   8   0   4       19.70       22.34      2.32 o
   9   0   4      345.38      328.59      5.33 o
  10   0   4       38.84       33.34      2.05 o
  11   0   4      107.88      106.15     10.75 o
  12   0   4       29.30       15.57      5.70 o
  13   0   4        1.10        3.29      4.83 o
 -13   1   4        0.34        0.99      2.61 o
 -12   1   4       13.65       18.22      4.08 o
 -11   1   4       20.65       22.65      2.67 o
 -10   1   4        1.60       -1.99      2.02 o
  -9   1   4      254.16      260.83      6.66 o
  -8   1   4      132.97      148.47      2.66 o
  -7   1   4       53.64       58.88      2.03 o
  -6   1   4        3.79       -0.91      0.61 o
  -5   1   4      186.27      163.59      2.42 o
  -4   1   4        9.32        5.47      0.65 o
  -3   1   4      193.37      198.35      1.92 o
  -2   1   4      287.81      240.36      1.73 o
  -1   1   4     3154.54     3044.48     12.48 o
   0   1   4       98.18      116.66      0.88 o
   1   1   4     8231.95     7838.63     31.95 o
   2   1   4      449.31      459.90      2.43 o
   3   1   4      124.51      151.66      1.68 o
   4   1   4      168.75      162.16      1.97 o
   5   1   4        7.31        9.89      0.48 o
   6   1   4       18.82       20.37      0.45 o
   7   1   4       21.62       25.37      0.57 o
   8   1   4       37.87       34.74      0.94 o
   9   1   4       10.38       10.82      1.83 o
  10   1   4       65.34       47.50      2.67 o
  11   1   4       60.26       52.34      2.78 o
  12   1   4        4.64        5.12      3.40 o
  13   1   4        8.74       11.93      4.43 o
 -13   2   4       15.97       19.97      3.21 o
 -12   2   4        3.47        1.37      2.41 o
 -11   2   4       27.69       32.38      3.13 o
 -10   2   4      352.62      359.06      7.62 o
  -9   2   4      118.23      112.96      3.66 o
  -8   2   4        1.25        1.38      0.95 o
  -7   2   4       36.89       46.72      1.66 o
  -6   2   4       49.03       47.03      1.33 o
  -5   2   4       73.95       82.25      1.47 o
  -4   2   4      265.59      237.13      2.33 o
  -3   2   4       17.18       18.02      0.77 o
  -2   2   4     2451.58     2515.45     12.67 o
  -1   2   4     3465.02     3528.47     15.76 o
   0   2   4     2333.89     2350.41     11.09 o
   1   2   4      192.22      226.66      1.63 o
   2   2   4      110.02      134.72      1.11 o
   3   2   4       18.98       20.57      0.40 o
   4   2   4      395.40      401.85      3.10 o
   5   2   4       66.87       60.31      1.39 o
   6   2   4       74.01       70.55      1.10 o
   7   2   4       14.67        9.80      0.55 o
   8   2   4       82.27       77.68      3.58 o
   9   2   4       60.14       49.67      3.04 o
  10   2   4       33.30       33.60      2.79 o
  11   2   4        5.62        7.46      2.07 o
  12   2   4        1.28        2.18      1.89 o
 -12   3   4       17.23       23.63      6.40 o
 -11   3   4        1.59        3.60      2.25 o
 -10   3   4        3.03        1.42      2.09 o
  -9   3   4      140.63      130.81      3.54 o
  -8   3   4       45.06       42.10      2.23 o
  -7   3   4       60.36       53.52      1.85 o
  -6   3   4      243.56      230.91      3.22 o
  -5   3   4     1818.95     1815.09     13.02 o
  -4   3   4      563.75      591.39      5.06 o
  -3   3   4      221.95      253.11      2.83 o
  -2   3   4       48.08       69.20      1.28 o
  -1   3   4        0.58        0.97      0.40 o
   0   3   4        3.60        4.91      0.39 o
   1   3   4      497.57      543.44      3.39 o
   2   3   4      423.09      430.91      2.92 o
   3   3   4        0.03       -0.46      0.30 o
   4   3   4       14.72        7.22      0.48 o
   5   3   4      184.68      184.19      1.73 o
   6   3   4        0.31       -0.06      0.78 o
   7   3   4        6.14        5.85      0.73 o
   8   3   4        3.54        2.88      2.02 o
   9   3   4       20.24       20.04      2.52 o
  10   3   4       31.44       30.22      2.87 o
  11   3   4        4.26        5.79      2.28 o
  12   3   4        2.14        1.90      2.23 o
 -12   4   4        1.62       -1.74      2.07 o
 -11   4   4       15.41       10.50      2.27 o
 -10   4   4        9.18       15.09      3.40 o
  -9   4   4        6.91        7.23      1.83 o
  -8   4   4       56.85       49.14      3.53 o
  -7   4   4      248.31      240.18      3.55 o
  -6   4   4       56.56       51.49      1.83 o
  -5   4   4       36.79       51.99      1.83 o
  -4   4   4      974.73     1033.86      7.95 o
  -3   4   4      317.76      339.44      3.58 o
  -2   4   4       46.92       46.50      1.28 o
  -1   4   4      374.11      397.79      3.12 o
   0   4   4      154.30      152.89      1.82 o
   1   4   4       53.31       50.22      0.99 o
   2   4   4        6.20        9.80      0.60 o
   3   4   4        0.36       -0.22      0.47 o
   4   4   4      586.76      622.71      4.23 o
   5   4   4      187.58      194.21      2.36 o
   6   4   4      190.42      172.51      2.54 o
   7   4   4       49.16       51.99      2.01 o
   8   4   4       73.04       66.33      2.16 o
   9   4   4        0.86        0.88      2.00 o
  10   4   4       18.08       20.00      3.04 o
  11   4   4        2.84        3.56      2.70 o
  12   4   4       12.18       19.53      5.02 o
 -11   5   4       10.06        5.38      2.29 o
 -10   5   4        5.52        3.04      2.15 o
  -9   5   4       50.71       43.66      2.49 o
  -8   5   4        1.49       -2.09      1.39 o
  -7   5   4      115.68      103.70      3.07 o
  -6   5   4        0.04       -1.40      0.94 o
  -5   5   4        7.68        5.23      1.02 o
  -4   5   4       25.89       17.38      1.14 o
  -3   5   4       15.70       17.82      1.05 o
  -2   5   4      217.16      232.36      2.75 o
  -1   5   4       13.06        7.71      0.89 o
   0   5   4       39.14       39.24      1.11 o
   1   5   4       18.18       30.48      1.11 o
   2   5   4      422.94      441.35      3.85 o
   3   5   4        3.85        1.30      0.53 o
   4   5   4       29.85       26.28      0.96 o
   5   5   4      169.48      166.74      3.01 o
   6   5   4      434.66      482.18      5.74 o
   7   5   4      194.65      191.45      4.68 o
   8   5   4       32.70       44.71      2.45 o
   9   5   4        2.22        1.06      2.27 o
  10   5   4        4.71        3.22      2.78 o
  11   5   4        0.79        7.34      4.63 o
 -11   6   4        2.63       -0.47      2.49 o
 -10   6   4        3.56       -2.45      2.11 o
  -9   6   4       10.96        9.75      2.53 o
  -8   6   4        4.51        0.59      1.60 o
  -7   6   4       16.85       15.60      1.80 o
  -6   6   4        1.26       -0.72      1.40 o
  -5   6   4       10.43       10.44      1.39 o
  -4   6   4       22.09       16.65      1.43 o
  -3   6   4      605.71      582.05      5.17 o
  -2   6   4       12.31       11.97      1.02 o
  -1   6   4       38.90       40.09      1.32 o
   0   6   4       23.86       19.03      0.79 o
   1   6   4       56.81       62.29      1.61 o
   2   6   4       48.67       50.37      1.58 o
   3   6   4       69.78       66.53      1.75 o
   4   6   4      528.50      485.30      5.60 o
   5   6   4       19.69       20.29      1.74 o
   6   6   4      156.62      159.40      3.63 o
   7   6   4       57.38       66.01      2.76 o
   8   6   4        0.00        5.13      2.50 o
   9   6   4        1.77       -0.29      2.86 o
  10   6   4        6.59       13.89      3.74 o
 -10   7   4       20.15       20.07      3.18 o
  -9   7   4        0.13       -1.83      2.50 o
  -8   7   4       20.85       21.52      2.34 o
  -7   7   4       10.17       12.68      2.00 o
  -6   7   4      115.56       99.75      3.54 o
  -5   7   4        9.96       15.01      1.85 o
  -4   7   4       66.68       85.49      2.54 o
  -3   7   4      159.87      160.96      3.12 o
  -2   7   4      179.35      176.86      3.16 o
  -1   7   4       39.41       37.12      1.60 o
   0   7   4        7.68        9.37      1.23 o
   1   7   4        4.33        5.12      1.15 o
   2   7   4      357.71      344.80      4.32 o
   3   7   4       63.56       57.86      2.44 o
   4   7   4      228.34      236.89      3.76 o
   5   7   4       85.92       80.13      2.70 o
   6   7   4        1.05       -0.40      1.45 o
   7   7   4       38.07       48.29      2.67 o
   8   7   4        5.90        6.22      2.01 o
   9   7   4       27.82       23.11      6.07 o
  10   7   4        0.01        3.80      3.13 o
  -9   8   4       14.38       13.21      3.45 o
  -8   8   4        4.27        7.59      2.41 o
  -7   8   4       17.34       16.17      2.30 o
  -6   8   4        3.24       -2.03      2.66 o
  -5   8   4      134.97      141.91      5.10 o
  -4   8   4       13.65       14.55      2.09 o
  -3   8   4       13.58       17.28      1.74 o
  -2   8   4       63.54       62.62      2.40 o
  -1   8   4      214.33      218.18      3.60 o
   0   8   4      475.02      492.03      6.52 o
   1   8   4        0.40        4.07      1.29 o
   2   8   4      212.06      219.79      4.24 o
   3   8   4       17.94       21.08      1.89 o
   4   8   4       24.62       26.16      1.85 o
   5   8   4        6.44        2.99      1.67 o
   6   8   4        5.77        3.56      1.61 o
   7   8   4       17.89       17.21      2.35 o
   8   8   4        3.87        4.28      2.12 o
  -7   9   4       12.60       14.92      2.64 o
  -6   9   4        5.69        3.46      2.51 o
  -5   9   4       11.54        7.74      2.69 o
  -4   9   4       23.07       24.01      2.46 o
  -3   9   4       11.77        9.79      2.14 o
  -2   9   4       55.57       60.63      2.57 o
  -1   9   4      137.94      153.40      3.47 o
   0   9   4       21.82       25.00      1.98 o
   1   9   4       32.64       29.80      2.28 o
   2   9   4       17.27       24.63      2.52 o
   3   9   4       99.13      121.01      4.30 o
   4   9   4        2.33        4.50      1.98 o
   5   9   4       40.12       47.40      2.97 o
   6   9   4       12.08       15.48      3.29 o
   7   9   4       26.05       29.46      3.26 o
  -5  10   4        0.32       -3.02      2.23 o
  -4  10   4        0.21       -0.09      2.18 o
  -3  10   4       70.22       69.56      3.56 o
  -2  10   4       65.91       65.99      3.25 o
  -1  10   4        0.22        0.07      1.90 o
   0  10   4        8.60        8.17      2.12 o
   1  10   4        0.16        3.54      2.03 o
   2  10   4       45.03       48.44      3.13 o
   3  10   4        0.74        0.50      2.04 o
   4  10   4       46.11       50.24      3.53 o
   5  10   4       42.00       49.05      3.26 o
 -13   1   5       22.70       26.06      3.39 o
 -12   1   5        9.06       18.24      2.94 o
 -11   1   5      138.42      147.78      8.00 o
 -10   1   5       92.19       87.54      4.30 o
  -9   1   5       48.42       41.92      2.87 o
  -8   1   5       42.12       39.20      1.77 o
  -7   1   5       25.85       24.70      1.39 o
  -6   1   5        2.89        2.57      0.93 o
  -5   1   5       35.61       27.02      1.35 o
  -4   1   5        0.42       -0.80      0.53 o
  -3   1   5      256.80      244.03      2.69 o
  -2   1   5      794.53      835.71      5.97 o
  -1   1   5      969.48      855.89      4.50 o
   0   1   5     1335.97     1312.14      6.14 o
   1   1   5      338.62      350.68      2.00 o
   2   1   5     2527.04     2635.21     12.92 o
   3   1   5      683.68      681.70      3.97 o
   4   1   5       59.58       47.49      1.08 o
   5   1   5        4.18        4.08      0.62 o
   6   1   5       28.96       35.07      1.42 o
   7   1   5       93.68       91.26      1.78 o
   8   1   5      183.55      176.95      3.62 o
   9   1   5        5.56        4.72      1.77 o
  10   1   5        7.96        4.85      1.90 o
  11   1   5       39.34       45.35      3.13 o
  12   1   5       18.23       15.11      4.47 o
 -12   2   5        4.60        1.00      3.02 o
 -11   2   5        4.11        3.54      2.27 o
 -10   2   5       11.68       18.12      2.66 o
  -9   2   5      117.84      104.27      3.11 o
  -8   2   5       16.46       13.06      1.33 o
  -7   2   5      102.75      100.39      2.42 o
  -6   2   5      221.25      242.37      3.20 o
  -5   2   5      666.18      680.85      5.71 o
  -4   2   5     1495.46     1542.59     10.58 o
  -3   2   5      141.81      156.81      3.07 o
  -2   2   5      472.57      502.24      3.79 o
  -1   2   5      290.73      287.23      2.25 o
   0   2   5      491.03      448.39      3.00 o
   1   2   5       52.41       65.55      0.99 o
   2   2   5      252.91      241.11      1.85 o
   3   2   5      680.42      715.12      3.81 o
   4   2   5       53.32       50.02      0.86 o
   5   2   5        8.76        3.52      0.76 o
   6   2   5        2.87        3.78      0.73 o
   7   2   5        3.86        0.07      1.02 o
   8   2   5        1.37        1.27      1.37 o
   9   2   5       46.34       42.13      2.81 o
  10   2   5        0.00       -2.46      2.96 o
  11   2   5        0.11       -1.27      1.66 o
  12   2   5        2.73        1.61      3.39 o
 -12   3   5        3.40        4.51      2.34 o
 -11   3   5        4.30        4.61      2.58 o
 -10   3   5       17.41       25.91      3.11 o
  -9   3   5       80.49       82.15      3.17 o
  -8   3   5       67.33       59.77      2.58 o
  -7   3   5      129.57      132.28      2.65 o
  -6   3   5       77.21       69.92      2.04 o
  -5   3   5     1067.94      982.43      7.65 o
  -4   3   5      663.58      623.20      5.35 o
  -3   3   5     4618.47     4717.14     28.94 o
  -2   3   5     1740.03     1866.35     11.01 o
  -1   3   5        2.36        4.81      0.49 o
   0   3   5      259.91      273.28      2.18 o
   1   3   5      685.29      650.83      3.98 o
   2   3   5      318.02      312.65      2.40 o
   3   3   5      123.06      128.84      1.51 o
   4   3   5      698.38      668.39      4.81 o
   5   3   5      558.68      553.76      4.64 o
   6   3   5      100.50       89.68      1.21 o
   7   3   5      116.47      104.94      2.78 o
   8   3   5       20.07       18.97      2.35 o
   9   3   5       15.05       12.91      2.28 o
  10   3   5        0.02        0.08      2.08 o
  11   3   5        8.90        8.20      2.39 o
  12   3   5       14.60       15.44      2.69 o
 -12   4   5       17.40       21.53      3.25 o
 -11   4   5        6.36        0.24      2.21 o
 -10   4   5       38.77       43.24      3.55 o
  -9   4   5        1.99        0.52      1.56 o
  -8   4   5       34.35       35.30      2.32 o
  -7   4   5       93.08       86.35      2.26 o
  -6   4   5       47.26       55.05      1.90 o
  -5   4   5        3.21        3.47      0.93 o
  -4   4   5       63.77       64.97      1.79 o
  -3   4   5      835.12      801.84      6.53 o
  -2   4   5       99.87      104.82      1.87 o
  -1   4   5      585.06      614.50      4.31 o
   0   4   5     1239.38     1177.60      6.85 o
   1   4   5      148.14      155.39      1.69 o
   2   4   5       21.05       14.82      0.72 o
   3   4   5       14.15        9.27      0.65 o
   4   4   5      796.89      832.90      6.93 o
   5   4   5      848.73      881.29      6.17 o
   6   4   5      143.49      150.75      2.35 o
   7   4   5        5.49        4.18      0.97 o
   8   4   5       11.56       14.88      2.36 o
   9   4   5       48.81       49.12      3.51 o
  10   4   5        6.87       10.97      2.79 o
  11   4   5       16.37       17.25      4.05 o
  12   4   5       26.31       26.51      3.45 o
 -11   5   5        8.95        3.42      2.27 o
 -10   5   5        3.09        3.91      2.50 o
  -9   5   5        8.61        7.16      1.81 o
  -8   5   5       43.04       40.96      2.72 o
  -7   5   5       84.33       81.90      3.26 o
  -6   5   5       18.70       13.41      1.46 o
  -5   5   5       50.67       54.15      1.85 o
  -4   5   5      143.39      138.64      2.36 o
  -3   5   5       25.24       21.22      1.12 o
  -2   5   5      481.79      481.77      4.32 o
  -1   5   5      754.95      765.67      5.53 o
   0   5   5       29.88       31.75      1.07 o
   1   5   5       15.19       15.74      0.98 o
   2   5   5       30.03       29.33      1.06 o
   3   5   5        0.58        0.31      0.56 o
   4   5   5      402.83      361.88      3.02 o
   5   5   5       31.02       34.05      1.60 o
   6   5   5       13.45       11.35      1.31 o
   7   5   5       13.67       18.37      1.44 o
   8   5   5        0.02        1.53      2.18 o
   9   5   5        0.30       -0.22      2.35 o
  10   5   5        9.46       13.73      2.92 o
  11   5   5      164.14      217.59      8.69 o
 -11   6   5        2.40       -0.61      2.37 o
 -10   6   5       10.33        7.31      2.52 o
  -9   6   5       48.92       57.49      3.06 o
  -8   6   5       12.48       12.08      2.02 o
  -7   6   5       38.64       42.56      2.50 o
  -6   6   5        5.39        2.12      1.56 o
  -5   6   5        4.05       -1.71      1.14 o
  -4   6   5        9.25        8.27      1.17 o
  -3   6   5      225.79      243.02      3.20 o
  -2   6   5        3.16        2.19      0.84 o
  -1   6   5        1.00       -0.27      0.69 o
   0   6   5      239.98      245.42      2.73 o
   1   6   5       29.62       32.53      1.41 o
   2   6   5      365.20      382.80      4.00 o
   3   6   5      194.50      200.76      2.75 o
   4   6   5      424.00      424.93      5.62 o
   5   6   5      223.84      237.50      3.97 o
   6   6   5       83.24      102.79      3.05 o
   7   6   5      162.62      167.41      4.43 o
   8   6   5       33.72       30.46      2.36 o
   9   6   5       24.99       24.92      3.59 o
  10   6   5       64.15       79.39      8.27 o
 -10   7   5        5.21        3.66      3.42 o
  -9   7   5        1.32        1.44      2.34 o
  -8   7   5        3.46        5.08      1.88 o
  -7   7   5       23.71       29.05      2.54 o
  -6   7   5        6.00        1.45      1.52 o
  -5   7   5      133.74      134.48      3.15 o
  -4   7   5       84.95       83.85      2.61 o
  -3   7   5       50.60       44.47      1.99 o
  -2   7   5       74.61       72.89      2.38 o
  -1   7   5      213.23      219.89      3.17 o
   0   7   5      289.91      272.96      3.47 o
   1   7   5      186.97      182.37      2.88 o
   2   7   5      904.61      876.84      7.30 o
   3   7   5       46.88       50.74      2.91 o
   4   7   5        3.26        9.52      1.61 o
   5   7   5      477.38      489.54      8.24 o
   6   7   5       69.69       63.18      3.16 o
   7   7   5        8.49       10.78      2.00 o
   8   7   5        6.86        1.86      2.61 o
   9   7   5       27.02       27.99      4.48 o
  -8   8   5       24.74       26.94      2.73 o
  -7   8   5        1.10       -0.77      1.90 o
  -6   8   5       24.15       25.00      2.49 o
  -5   8   5       96.13      100.52      3.73 o
  -4   8   5       17.12       14.51      1.76 o
  -3   8   5       30.01       24.90      1.75 o
  -2   8   5        5.99        2.74      1.30 o
  -1   8   5        2.71        4.37      1.30 o
   0   8   5        0.52       10.66      1.61 o
   1   8   5      906.49      941.31      8.19 o
   2   8   5        0.65        2.97      1.97 o
   3   8   5      194.33      197.89      4.00 o
   4   8   5       27.65       29.59      1.95 o
   5   8   5        1.75        1.59      1.63 o
   6   8   5        9.35       10.91      1.79 o
   7   8   5       35.67       32.44      2.65 o
   8   8   5       21.37       17.98      2.95 o
  -7   9   5        0.93       -1.43      2.21 o
  -6   9   5        6.30       -0.14      2.84 o
  -5   9   5       21.86       17.12      2.54 o
  -4   9   5       23.23       22.25      2.45 o
  -3   9   5        4.09        2.70      1.39 o
  -2   9   5      106.02      109.87      2.96 o
  -1   9   5       12.73       13.86      1.75 o
   0   9   5       33.77       33.31      1.98 o
   1   9   5        0.13        0.08      1.74 o
   2   9   5       38.18       37.18      2.75 o
   3   9   5       73.86       94.39      4.82 o
   4   9   5       60.67       67.33      3.29 o
   5   9   5       29.16       40.57      4.96 o
   6   9   5       70.34       83.42      6.35 o
   7   9   5       18.13       20.89      4.46 o
  -5  10   5        0.01       -3.21      2.19 o
  -4  10   5        4.25       -1.35      2.15 o
  -3  10   5        7.07        9.31      2.58 o
  -2  10   5       12.94       16.24      2.42 o
  -1  10   5        0.89       -1.14      1.80 o
   0  10   5       37.08       42.66      2.98 o
   1  10   5       48.70       50.16      3.22 o
   2  10   5       45.69       47.37      3.14 o
   3  10   5       14.37       14.19      2.49 o
   4  10   5        0.65        2.14      3.00 o
 -13   0   6       62.85       80.74     25.99 o
 -12   0   6      180.48      201.12     10.31 o
 -11   0   6      203.75      235.33     10.53 o
 -10   0   6        0.07       -5.92      3.95 o
  -9   0   6      277.16      260.12     10.09 o
  -8   0   6       30.91       32.88      2.49 o
  -7   0   6        0.03       -1.01      1.10 o
  -6   0   6       71.89       82.16      2.86 o
  -5   0   6        0.24        0.85      0.87 o
  -4   0   6      265.71      252.88      3.98 o
  -3   0   6        0.33       -0.24      0.93 o
  -2   0   6      276.20      279.23      3.56 o
  -1   0   6      806.70      757.44      6.37 o
   0   0   6       10.35       12.53      0.84 o
   1   0   6      802.95      830.67      6.30 o
   2   0   6     2954.61     2998.14     20.20 o
   3   0   6      177.74      147.53      2.01 o
   4   0   6     1173.70     1108.90      8.44 o
   5   0   6       34.90       42.55      0.83 o
   6   0   6       21.98       13.18      0.94 o
   7   0   6       97.25       83.11      1.43 o
   8   0   6        0.95       -0.24      0.76 o
   9   0   6      437.76      438.88      6.03 o
  10   0   6        1.31       -2.19      5.04 o
  11   0   6       29.58       29.39      7.46 o
  12   0   6       17.85       20.18      7.46 o
 -13   1   6        3.20        9.22      3.07 o
 -12   1   6      112.23      135.88      6.59 o
 -11   1   6       46.96       45.73      4.11 o
 -10   1   6        9.39        7.82      2.71 o
  -9   1   6       16.86        9.43      1.88 o
  -8   1   6      159.55      138.55      2.86 o
  -7   1   6      173.74      169.88      2.94 o
  -6   1   6        0.73        3.84      0.93 o
  -5   1   6      869.89      858.48      7.08 o
  -4   1   6      262.62      270.72      2.96 o
  -3   1   6      144.80      154.97      2.07 o
  -2   1   6      702.82      742.54      5.58 o
  -1   1   6     3943.70     3926.40     20.22 o
   0   1   6       85.97       79.18      0.94 o
   1   1   6       88.67      101.44      1.06 o
   2   1   6       37.48       69.26      0.93 o
   3   1   6      144.36      104.44      0.91 o
   4   1   6      180.70      280.00      1.99 o
   5   1   6       34.65       24.72      0.93 o
   6   1   6        0.36        0.45      0.57 o
   7   1   6       64.93       62.69      2.35 o
   8   1   6       71.12       72.73      2.52 o
   9   1   6       26.56       19.47      1.89 o
  10   1   6      304.81      298.65      5.22 o
  11   1   6       16.86       14.87      4.11 o
  12   1   6        1.39        2.23      4.25 o
 -12   2   6        0.96        2.46      2.63 o
 -11   2   6       18.87       18.61      2.97 o
 -10   2   6        6.26        3.63      2.66 o
  -9   2   6       62.43       62.46      2.86 o
  -8   2   6       31.88       30.33      1.69 o
  -7   2   6       10.63        9.33      1.24 o
  -6   2   6     1216.79     1161.47      9.28 o
  -5   2   6      965.82      961.47      7.49 o
  -4   2   6      148.02      156.73      2.15 o
  -3   2   6       12.97       17.40      0.87 o
  -2   2   6       45.06       33.49      0.98 o
  -1   2   6        0.95       -0.56      0.38 o
   0   2   6     2295.12     2349.63     13.35 o
   1   2   6      692.65      683.52      4.34 o
   2   2   6     5889.94     6195.68     29.99 o
   3   2   6      332.91      385.36      2.55 o
   4   2   6     1805.58     1965.96     10.63 o
   5   2   6      537.67      502.33      4.89 o
   6   2   6      399.05      382.70      4.36 o
   7   2   6       41.49       43.03      2.44 o
   8   2   6      105.58      105.68      4.45 o
   9   2   6      279.55      263.48      5.67 o
  10   2   6       13.83       13.95      2.09 o
  11   2   6        3.48       -1.46      1.58 o
  12   2   6        0.01       -0.04      4.18 o
 -12   3   6       42.03       48.02      4.01 o
 -11   3   6        7.36       10.62      2.71 o
 -10   3   6       98.90      100.99      4.91 o
  -9   3   6      185.51      180.31      4.20 o
  -8   3   6        0.25       -0.57      1.40 o
  -7   3   6        0.00       -0.67      1.02 o
  -6   3   6        3.34        6.58      1.07 o
  -5   3   6      106.57      120.85      2.31 o
  -4   3   6      555.98      517.68      4.83 o
  -3   3   6      636.64      615.75      5.04 o
  -2   3   6       14.84       15.74      0.82 o
  -1   3   6      181.78      225.42      2.22 o
   0   3   6     1565.12     1658.07      8.98 o
   1   3   6     4895.79     5494.10     27.95 o
   2   3   6        2.85        4.19      0.51 o
   3   3   6      515.88      458.91      3.45 o
   4   3   6      483.42      514.45      3.42 o
   5   3   6       31.44       29.55      1.07 o
   6   3   6      410.12      418.69      6.01 o
   7   3   6       54.46       44.93      2.78 o
   8   3   6      497.90      504.73      8.58 o
   9   3   6       24.30       34.17      2.88 o
  10   3   6       33.03       35.08      2.99 o
  11   3   6       26.47       29.66      4.15 o
  12   3   6        0.23       -2.74      1.83 o
 -12   4   6        1.70        8.61      2.90 o
 -11   4   6        9.52        6.21      2.86 o
 -10   4   6        7.34        6.10      2.71 o
  -9   4   6       47.06       44.40      2.68 o
  -8   4   6        2.88        2.00      1.55 o
  -7   4   6        2.06        0.44      1.36 o
  -6   4   6      750.61      723.80      6.89 o
  -5   4   6        8.85        8.42      1.12 o
  -4   4   6      433.94      477.36      4.74 o
  -3   4   6        6.38        7.18      0.85 o
  -2   4   6      381.47      398.67      3.70 o
  -1   4   6      334.56      385.00      3.34 o
   0   4   6      406.01      428.70      3.21 o
   1   4   6      413.23      465.36      3.31 o
   2   4   6      307.51      296.58      2.63 o
   3   4   6       66.78       52.61      1.14 o
   4   4   6       48.42       43.06      1.05 o
   5   4   6      139.73      141.78      1.86 o
   6   4   6      625.45      616.22      5.50 o
   7   4   6      197.85      184.81      4.55 o
   8   4   6      114.31      124.09      4.69 o
   9   4   6       16.68       25.03      2.79 o
  10   4   6       10.58        8.06      2.67 o
  11   4   6       21.64       23.34      3.12 o
 -11   5   6       26.74       28.52      3.05 o
 -10   5   6       15.78       14.71      3.15 o
  -9   5   6       10.50       12.17      1.97 o
  -8   5   6        0.01        0.68      1.78 o
  -7   5   6        0.30        0.33      1.30 o
  -6   5   6        7.88        6.07      1.44 o
  -5   5   6        0.13       -0.43      0.92 o
  -4   5   6        4.52        2.76      0.99 o
  -3   5   6        4.10        1.39      0.78 o
  -2   5   6      139.38      129.38      2.18 o
  -1   5   6      202.71      230.36      3.57 o
   0   5   6       45.19       39.18      1.12 o
   1   5   6       56.83       47.22      1.37 o
   2   5   6      228.68      236.55      2.60 o
   3   5   6      283.58      282.27      2.73 o
   4   5   6       59.62       62.72      1.59 o
   5   5   6      292.58      278.86      3.27 o
   6   5   6      655.53      620.44      6.20 o
   7   5   6       34.85       31.89      2.51 o
   8   5   6       26.19       23.67      2.92 o
   9   5   6       18.04       21.67      3.00 o
  10   5   6       10.98       17.24      3.03 o
  11   5   6       10.57       22.99      3.44 o
 -10   6   6        0.03       -2.84      1.89 o
  -9   6   6        5.34        3.89      1.83 o
  -8   6   6       42.73       43.03      2.61 o
  -7   6   6       71.88       65.93      3.00 o
  -6   6   6       77.27       65.13      2.38 o
  -5   6   6        0.49       -1.43      0.95 o
  -4   6   6      176.42      163.28      2.88 o
  -3   6   6      613.86      601.19      6.20 o
  -2   6   6      159.12      157.23      2.57 o
  -1   6   6       32.32       39.33      1.56 o
   0   6   6      328.68      316.31      3.51 o
   1   6   6      148.02      126.12      2.39 o
   2   6   6      137.80      139.07      2.44 o
   3   6   6        3.37        1.71      0.89 o
   4   6   6      960.61      966.89      9.10 o
   5   6   6      230.12      219.82      3.38 o
   6   6   6        2.71        2.64      1.33 o
   7   6   6        0.36        0.08      1.41 o
   8   6   6       31.46       32.95      4.66 o
   9   6   6       17.96       21.93      3.98 o
  10   6   6        2.67        4.93      3.24 o
  -9   7   6        1.43       -2.74      1.83 o
  -8   7   6       72.91       73.97      3.51 o
  -7   7   6      122.25      120.61      4.59 o
  -6   7   6        0.62       -0.02      1.80 o
  -5   7   6      111.09      107.28      2.98 o
  -4   7   6       96.53       98.74      2.82 o
  -3   7   6      347.33      327.36      4.32 o
  -2   7   6      176.37      166.18      2.84 o
  -1   7   6      140.03      133.87      2.60 o
   0   7   6       38.64       39.29      1.72 o
   1   7   6      288.37      282.63      3.79 o
   2   7   6        9.56       15.23      1.49 o
   3   7   6       47.09       40.28      2.10 o
   4   7   6      493.37      523.31      6.36 o
   5   7   6      124.40      125.89      3.25 o
   6   7   6        0.59        0.22      1.67 o
   7   7   6        0.23       -1.86      1.68 o
   8   7   6       47.42       51.26      3.83 o
   9   7   6        5.41        7.41      2.75 o
  -8   8   6        0.27       -2.84      2.13 o
  -7   8   6        0.04       -2.38      1.76 o
  -6   8   6       28.86       27.58      2.47 o
  -5   8   6       43.35       46.53      2.86 o
  -4   8   6       48.08       48.84      2.52 o
  -3   8   6        8.69        4.20      1.49 o
  -2   8   6       18.18       13.82      1.69 o
  -1   8   6       28.93       28.31      1.95 o
   0   8   6      288.81      288.09      4.17 o
   1   8   6       54.21       79.65      5.31 o
   2   8   6       35.69       39.61      2.54 o
   3   8   6        3.50        4.26      1.53 o
   4   8   6       27.07       35.89      2.42 o
   5   8   6        0.28        1.49      1.65 o
   6   8   6        0.51       -0.47      1.65 o
   7   8   6       48.58       55.90      3.19 o
   8   8   6        4.25        6.12      2.98 o
  -7   9   6        1.92       -1.50      2.25 o
  -6   9   6       11.12        3.24      2.28 o
  -5   9   6        6.41        7.35      2.31 o
  -4   9   6        2.20       -0.64      1.98 o
  -3   9   6        0.43       -1.24      1.64 o
  -2   9   6        6.38        4.33      1.68 o
  -1   9   6       13.86       10.52      1.68 o
   0   9   6        0.09        3.81      1.90 o
   1   9   6       16.58       14.15      2.38 o
   2   9   6       11.45       13.17      2.13 o
   3   9   6        0.73        2.59      1.86 o
   4   9   6        0.02       -1.67      1.81 o
   5   9   6      109.57      121.29      4.79 o
   6   9   6        4.67        4.07      2.59 o
  -4  10   6        3.45       -3.15      2.10 o
  -3  10   6        0.44       -3.53      2.35 o
  -2  10   6        0.05       -0.24      2.54 o
  -1  10   6       19.75       15.95      2.61 o
   0  10   6       21.19       26.71      2.70 o
   1  10   6        6.59        6.49      2.80 o
   2  10   6       17.09       16.94      2.41 o
   3  10   6       13.88       19.53      2.71 o
   4  10   6       35.10       27.14      3.16 o
 -12   1   7        2.39       11.09      2.78 o
 -11   1   7        3.40       13.23      2.82 o
 -10   1   7        3.46        4.63      2.78 o
  -9   1   7        4.84        5.89      1.85 o
  -8   1   7      760.99      744.67      7.38 o
  -7   1   7       12.25       13.09      1.37 o
  -6   1   7      157.17      155.94      2.90 o
  -5   1   7        6.90        5.94      0.90 o
  -4   1   7       37.63       42.26      1.39 o
  -3   1   7       14.77       12.85      0.84 o
  -2   1   7       56.95       63.72      1.36 o
  -1   1   7      657.65      687.00      5.24 o
   0   1   7        9.01       10.39      0.51 o
   1   1   7      116.06      132.59      1.42 o
   2   1   7      878.07      916.37      5.52 o
   3   1   7      410.75      419.12      3.14 o
   4   1   7      583.54      506.62      3.42 o
   5   1   7       35.60       23.81      0.73 o
   6   1   7       22.86       22.52      0.95 o
   7   1   7      182.87      185.58      3.55 o
   8   1   7       83.22       88.12      2.64 o
   9   1   7       24.38       20.65      1.71 o
  10   1   7       27.49       24.54      1.86 o
  11   1   7        0.18        0.82      3.32 o
  12   1   7        2.49        8.33      4.56 o
 -12   2   7       54.45       53.56      4.18 o
 -11   2   7       16.69       18.70      3.07 o
 -10   2   7      124.97      135.41      5.44 o
  -9   2   7      126.37      114.47      3.49 o
  -8   2   7      146.40      137.56      2.91 o
  -7   2   7      258.57      240.64      3.85 o
  -6   2   7      148.75      148.65      2.60 o
  -5   2   7      308.88      343.36      3.81 o
  -4   2   7       11.82        5.73      0.78 o
  -3   2   7      877.15      930.35      6.77 o
  -2   2   7        0.28       -1.06      0.71 o
  -1   2   7      297.65      335.45      2.91 o
   0   2   7       26.08       17.49      0.76 o
   1   2   7     4998.94     5156.85     27.08 o
   2   2   7      973.56     1046.73      6.19 o
   3   2   7      612.19      626.13      3.83 o
   4   2   7     1033.07     1062.37      6.23 o
   5   2   7      138.02      142.50      2.14 o
   6   2   7       79.70       75.29      1.76 o
   7   2   7       82.53       79.30      3.07 o
   8   2   7       46.72       49.55      2.61 o
   9   2   7        0.90        1.62      1.58 o
  10   2   7      134.73      139.12      5.46 o
  11   2   7       11.02       15.20      2.02 o
  12   2   7        5.37        7.16      4.37 o
 -12   3   7        6.07        5.98      2.88 o
 -11   3   7       11.66       12.51      3.07 o
 -10   3   7        5.65        3.56      2.35 o
  -9   3   7      157.44      168.09      4.62 o
  -8   3   7      232.71      233.54      4.24 o
  -7   3   7      149.14      145.92      2.93 o
  -6   3   7       24.67       20.86      1.40 o
  -5   3   7       35.03       26.98      1.38 o
  -4   3   7       14.84       22.91      1.17 o
  -3   3   7      933.03      948.90      7.04 o
  -2   3   7       32.49       29.82      1.09 o
  -1   3   7       66.58       78.35      1.44 o
   0   3   7     1141.82     1086.32      7.19 o
   1   3   7      373.76      354.99      2.93 o
   2   3   7      419.45      491.89      3.41 o
   3   3   7       11.39       14.37      0.65 o
   4   3   7      181.90      194.10      1.72 o
   5   3   7      735.32      735.70      5.25 o
   6   3   7      112.68      112.14      2.85 o
   7   3   7       49.07       41.17      2.32 o
   8   3   7      149.07      163.96      4.95 o
   9   3   7      464.44      469.04      8.58 o
  10   3   7        1.70        1.37      2.16 o
  11   3   7        0.88        5.25      2.03 o
  12   3   7        0.15        2.42      2.51 o
 -12   4   7       62.47       73.36      5.04 o
 -11   4   7        6.04        4.12      2.65 o
 -10   4   7        8.41        2.49      2.39 o
  -9   4   7        3.60        1.90      1.71 o
  -8   4   7       60.18       61.00      3.31 o
  -7   4   7       49.87       44.26      2.10 o
  -6   4   7       59.68       69.33      3.54 o
  -5   4   7      212.24      226.34      3.26 o
  -4   4   7       36.73       45.06      1.59 o
  -3   4   7      806.41      821.24      6.61 o
  -2   4   7       85.86       68.71      1.46 o
  -1   4   7       86.85      118.20      1.76 o
   0   4   7      402.60      463.92      3.79 o
   1   4   7      227.86      279.84      2.55 o
   2   4   7        0.64       -0.80      0.53 o
   3   4   7      123.23      113.60      1.56 o
   4   4   7      504.42      487.84      3.91 o
   5   4   7      123.68      121.12      1.88 o
   6   4   7      266.05      276.98      3.52 o
   7   4   7      171.25      173.21      4.55 o
   8   4   7      325.63      346.46      6.64 o
   9   4   7      115.72      128.98      4.45 o
  10   4   7       91.72      118.77      4.56 o
  11   4   7        0.64        3.25      2.47 o
 -11   5   7       19.59       19.22      3.40 o
 -10   5   7        6.39        6.77      2.80 o
  -9   5   7       23.45       21.11      2.48 o
  -8   5   7       41.77       43.44      2.74 o
  -7   5   7        2.82       -0.71      1.67 o
  -6   5   7        1.74        1.88      1.20 o
  -5   5   7      316.23      306.02      4.09 o
  -4   5   7      222.58      229.03      3.38 o
  -3   5   7      558.38      547.38      5.21 o
  -2   5   7       44.58       35.33      1.50 o
  -1   5   7      709.49      687.74      5.27 o
   0   5   7      128.61      126.96      1.95 o
   1   5   7      103.43      121.63      1.80 o
   2   5   7        2.08       -0.18      0.70 o
   3   5   7       26.19       19.87      0.95 o
   4   5   7       23.68       19.50      1.26 o
   5   5   7      144.35      142.21      2.52 o
   6   5   7       94.58       95.16      2.47 o
   7   5   7       14.22       10.70      1.28 o
   8   5   7        2.57        4.85      2.31 o
   9   5   7       58.53       61.28      4.26 o
  10   5   7        0.16       -1.43      2.46 o
  11   5   7       28.53       42.01      4.09 o
 -10   6   7        0.31       -3.37      2.25 o
  -9   6   7       23.47       23.98      2.58 o
  -8   6   7       55.16       55.23      2.93 o
  -7   6   7       20.70       23.28      2.21 o
  -6   6   7        5.43        3.31      1.40 o
  -5   6   7       67.74       49.99      2.03 o
  -4   6   7       38.44       32.65      1.73 o
  -3   6   7        0.34       -1.85      1.24 o
  -2   6   7       35.77       34.53      1.56 o
  -1   6   7       10.08       10.40      1.14 o
   0   6   7       58.06       55.70      1.72 o
   1   6   7       11.43        4.79      1.01 o
   2   6   7      292.46      284.87      3.48 o
   3   6   7       26.21       21.57      1.70 o
   4   6   7      277.35      278.78      4.15 o
   5   6   7       50.87       45.60      2.08 o
   6   6   7        1.99       -0.34      1.29 o
   7   6   7       18.17       20.17      2.11 o
   8   6   7        0.78       -0.27      2.06 o
   9   6   7        2.60        2.16      2.36 o
  10   6   7        0.47       -0.12      3.10 o
  -9   7   7        2.49       -1.78      2.13 o
  -8   7   7        5.70        7.69      2.02 o
  -7   7   7        2.13        2.63      1.97 o
  -6   7   7        0.23       -2.45      1.64 o
  -5   7   7       56.05       42.81      2.23 o
  -4   7   7      107.95      109.94      2.84 o
  -3   7   7       16.95       13.53      1.51 o
  -2   7   7        8.01        3.00      1.23 o
  -1   7   7       33.58       32.28      1.63 o
   0   7   7       97.14       90.01      2.30 o
   1   7   7      243.83      243.68      3.61 o
   2   7   7      192.71      188.56      3.71 o
   3   7   7      144.76      153.09      3.44 o
   4   7   7      195.93      217.00      4.06 o
   5   7   7       49.37       54.96      2.80 o
   6   7   7       40.18       39.69      2.50 o
   7   7   7        2.39        1.79      1.91 o
   8   7   7        4.71        6.49      2.73 o
   9   7   7       11.36       11.84      3.29 o
  -8   8   7       15.50       15.60      2.77 o
  -7   8   7        2.76       -2.31      2.12 o
  -6   8   7       13.79       10.37      2.43 o
  -5   8   7       32.30       26.27      2.39 o
  -4   8   7       19.92       19.79      1.81 o
  -3   8   7       90.22       84.17      2.73 o
  -2   8   7        8.86        3.90      1.42 o
  -1   8   7        0.00       -1.51      1.27 o
   0   8   7      139.65      147.93      3.18 o
   1   8   7      671.89      679.66     13.21 o
   2   8   7      191.59      207.22      4.56 o
   3   8   7      144.82      157.61      4.43 o
   4   8   7        2.49        3.40      1.44 o
   5   8   7        7.36        5.53      1.63 o
   6   8   7        4.02        1.99      2.01 o
   7   8   7        5.97        2.92      3.61 o
   8   8   7       57.62       60.75      4.50 o
  -6   9   7        0.48       -2.58      2.14 o
  -5   9   7        5.09        3.28      2.20 o
  -4   9   7       10.34        8.82      2.21 o
  -3   9   7        0.19       -2.25      1.58 o
  -2   9   7        5.37        3.93      1.67 o
  -1   9   7        1.81       -0.84      1.71 o
   0   9   7        0.00        1.61      1.81 o
   1   9   7       33.49       30.31      2.56 o
   2   9   7        5.69        4.01      1.94 o
   3   9   7       10.99        7.96      2.88 o
   4   9   7        9.14        7.14      1.96 o
   5   9   7        0.39       -2.49      2.05 o
   6   9   7       22.32       18.28      4.09 o
  -4  10   7        0.47       -3.20      2.13 o
  -3  10   7        3.11       -3.61      2.50 o
  -2  10   7        1.51       -2.59      2.09 o
  -1  10   7        8.46        8.48      2.06 o
   0  10   7       19.40       22.74      2.62 o
   1  10   7        0.11       -0.09      1.99 o
   2  10   7       46.76       46.65      3.23 o
   3  10   7        0.63       -3.07      2.04 o
   4  10   7        0.19       -3.03      2.02 o
 -12   0   8      237.28      265.38     12.28 o
 -11   0   8      124.12      148.26      9.43 o
 -10   0   8      116.25      115.14      8.33 o
  -9   0   8      733.01      758.76     12.38 o
  -8   0   8     1064.02     1057.00     13.59 o
  -7   0   8      298.18      276.16      5.65 o
  -6   0   8     1791.41     1812.43     18.06 o
  -5   0   8      746.84      760.38      9.04 o
  -4   0   8      573.28      650.38      7.91 o
  -3   0   8     1673.24     1828.54     23.84 o
  -2   0   8     1634.10     1909.98     16.49 o
  -1   0   8      261.63      292.55      3.48 o
   0   0   8      165.08      195.47      2.40 o
   1   0   8       29.82       20.86      0.99 o
   2   0   8      618.34      605.97      5.39 o
   3   0   8      778.48      974.42      7.86 o
   4   0   8     1324.27     1416.68     12.06 o
   5   0   8      398.49      375.09      3.26 o
   6   0   8       18.69       13.20      0.73 o
   7   0   8      173.41      140.69      2.14 o
   8   0   8       46.15       45.11      2.29 o
   9   0   8      285.00      310.56     16.67 o
  10   0   8      199.45      245.42     15.79 o
  11   0   8      134.29      143.66     12.50 o
  12   0   8        1.41        5.48      6.36 o
 -12   1   8       10.31       13.81      3.18 o
 -11   1   8      137.13      166.65      6.14 o
 -10   1   8      224.92      234.60     17.77 o
  -9   1   8      566.26      571.56     13.93 o
  -8   1   8      181.66      183.23      3.57 o
  -7   1   8        0.28        0.10      1.17 o
  -6   1   8        2.66        2.62      0.88 o
  -5   1   8      212.57      232.33      3.14 o
  -4   1   8      227.71      237.74      3.60 o
  -3   1   8     1804.61     1890.94     12.71 o
  -2   1   8        1.09        2.70      0.60 o
  -1   1   8      321.55      359.86      5.94 o
   0   1   8      813.93      825.22      5.07 o
   1   1   8      408.87      455.71      4.24 o
   2   1   8      140.61      127.88      1.48 o
   3   1   8      307.27      290.89      2.52 o
   4   1   8       16.81       24.68      1.17 o
   5   1   8       69.95       68.99      1.00 o
   6   1   8      781.87      844.89      6.77 o
   7   1   8       27.65       30.98      1.63 o
   8   1   8       69.45       65.74      3.39 o
   9   1   8      110.19      109.65      2.99 o
  10   1   8       13.26       11.18      3.40 o
  11   1   8        3.43        4.42      3.58 o
  12   1   8       93.54      112.46      9.10 o
 -12   2   8        0.01        4.08      2.86 o
 -11   2   8       26.70       24.59      3.28 o
 -10   2   8       11.74       14.63      2.86 o
  -9   2   8       16.26       10.32      1.89 o
  -8   2   8      343.19      328.35      4.56 o
  -7   2   8      325.16      307.78      4.55 o
  -6   2   8        1.81        1.98      0.95 o
  -5   2   8       25.82       21.53      1.20 o
  -4   2   8      791.86      855.29      6.63 o
  -3   2   8      276.30      318.62      3.29 o
  -2   2   8      471.91      611.16      4.73 o
  -1   2   8       24.02       24.80      1.32 o
   0   2   8      967.60     1137.76      7.28 o
   1   2   8     1387.95     1604.11      9.30 o
   2   2   8        5.66        4.36      0.52 o
   3   2   8      193.10      157.70      1.64 o
   4   2   8     2107.53     2233.70     11.21 o
   5   2   8       26.67       36.02      0.86 o
   6   2   8      119.92      120.66      2.28 o
   7   2   8        9.01       12.62      1.58 o
   8   2   8      173.44      167.38      3.91 o
   9   2   8        0.84        1.37      1.60 o
  10   2   8       19.54       23.19      2.14 o
  11   2   8        1.63        7.19      3.65 o
  12   2   8       33.44       30.89      5.50 o
 -12   3   8       44.72       43.77      4.12 o
 -11   3   8        1.52        0.67      2.59 o
 -10   3   8        1.95        3.61      2.66 o
  -9   3   8       10.85       11.77      1.96 o
  -8   3   8      149.36      137.07      3.05 o
  -7   3   8      494.40      481.94      6.48 o
  -6   3   8      339.48      325.00      4.01 o
  -5   3   8       97.77       84.28      2.09 o
  -4   3   8     1022.55     1012.97      7.69 o
  -3   3   8      918.42      841.26      6.53 o
  -2   3   8       38.25       25.73      1.08 o
  -1   3   8      631.97      663.57      5.03 o
   0   3   8     4621.18     5034.43     29.54 o
   1   3   8     2330.93     2406.10     13.55 o
   2   3   8      177.47      156.61      1.82 o
   3   3   8      100.49      132.11      1.71 o
   4   3   8      256.26      225.70      3.26 o
   5   3   8       98.44      105.71      2.40 o
   6   3   8     1723.08     1628.05     14.23 o
   7   3   8        9.05       15.09      1.65 o
   8   3   8       44.45       45.71      2.78 o
   9   3   8      113.34      127.13      4.23 o
  10   3   8       35.95       32.72      2.44 o
  11   3   8        0.25        3.23      1.79 o
 -11   4   8        1.28       -2.50      4.36 o
 -10   4   8       11.78        8.78      3.10 o
  -9   4   8        0.08       -2.51      1.67 o
  -8   4   8       50.17       46.13      2.67 o
  -7   4   8       41.73       37.83      1.95 o
  -6   4   8     2030.08     1973.20     14.29 o
  -5   4   8       20.91       21.36      1.41 o
  -4   4   8       40.46       36.79      1.58 o
  -3   4   8       38.15       49.57      1.58 o
  -2   4   8      365.09      325.50      3.39 o
  -1   4   8      412.80      423.59      3.87 o
   0   4   8       19.05       13.44      0.82 o
   1   4   8      294.50      320.01      3.14 o
   2   4   8        4.70       13.13      0.78 o
   3   4   8       95.11       93.77      1.47 o
   4   4   8      108.23      113.21      1.64 o
   5   4   8      575.63      554.42      4.62 o
   6   4   8        1.70        1.50      0.91 o
   7   4   8      164.91      158.96      4.35 o
   8   4   8       16.74       17.05      2.02 o
   9   4   8       60.29       57.21      3.83 o
  10   4   8       25.34       29.48      2.71 o
  11   4   8       66.00       74.88      8.65 o
 -11   5   8        8.01       11.19      3.16 o
 -10   5   8       50.47       68.63      6.04 o
  -9   5   8       16.83       21.79      2.37 o
  -8   5   8        9.57        3.93      1.84 o
  -7   5   8       54.49       56.25      2.84 o
  -6   5   8      224.14      206.97      3.51 o
  -5   5   8      819.71      797.77      8.60 o
  -4   5   8        8.35        4.12      1.12 o
  -3   5   8       10.56       10.25      1.16 o
  -2   5   8      178.11      181.27      2.61 o
  -1   5   8      166.07      151.73      2.22 o
   0   5   8      119.77      119.38      2.09 o
   1   5   8        4.38        2.70      0.76 o
   2   5   8        4.24        2.94      0.82 o
   3   5   8       39.45       36.75      1.29 o
   4   5   8      198.43      183.20      2.89 o
   5   5   8       12.67        8.98      1.13 o
   6   5   8      147.05      141.30      3.17 o
   7   5   8       35.84       33.29      2.94 o
   8   5   8       87.97       87.42      6.43 o
   9   5   8       14.28       16.57      3.13 o
  10   5   8        2.67        2.94      2.38 o
 -10   6   8        0.03       -1.70      3.45 o
  -9   6   8        0.53        1.74      1.84 o
  -8   6   8       62.72       63.45      3.46 o
  -7   6   8      118.51      126.19      4.07 o
  -6   6   8        9.30        8.51      1.52 o
  -5   6   8       15.70       11.40      1.49 o
  -4   6   8      451.06      436.27      5.72 o
  -3   6   8       13.52        6.23      1.20 o
  -2   6   8      304.07      290.49      3.56 o
  -1   6   8       82.67       67.96      1.88 o
   0   6   8       15.19       13.89      1.20 o
   1   6   8       45.29       42.68      1.50 o
   2   6   8        0.00       -1.39      0.93 o
   3   6   8       26.26       16.42      1.65 o
   4   6   8       66.35       63.95      2.36 o
   5   6   8      239.11      235.45      3.78 o
   6   6   8       52.79       54.47      2.59 o
   7   6   8       51.80       48.31      3.29 o
   8   6   8        0.16        1.38      2.44 o
   9   6   8        8.41       10.63      2.62 o
  10   6   8        3.50        3.54      3.14 o
  -9   7   8        0.10       -3.33      2.29 o
  -8   7   8        2.03       -0.07      1.90 o
  -7   7   8        1.02       -1.43      1.69 o
  -6   7   8       24.05       19.43      2.21 o
  -5   7   8        8.91        5.67      1.55 o
  -4   7   8       40.58       47.53      2.30 o
  -3   7   8       99.64       95.88      2.44 o
  -2   7   8       47.36       39.79      1.76 o
  -1   7   8      156.72      157.57      2.82 o
   0   7   8        0.23       -1.17      1.20 o
   1   7   8      167.81      184.98      3.25 o
   2   7   8      249.36      277.52      4.45 o
   3   7   8      285.51      269.55      4.36 o
   4   7   8        1.57        0.11      1.42 o
   5   7   8        9.49       12.54      1.61 o
   6   7   8        0.00       -0.61      1.64 o
   7   7   8       28.68       32.31      3.16 o
   8   7   8       79.47       85.35      8.77 o
   9   7   8       24.45       22.99      3.46 o
  -8   8   8        0.00       -3.36      2.24 o
  -7   8   8        0.20       -2.24      2.41 o
  -6   8   8        3.52        5.19      2.23 o
  -5   8   8        6.99        3.77      2.06 o
  -4   8   8       22.64       22.54      2.13 o
  -3   8   8        7.69        7.96      1.73 o
  -2   8   8        0.16       -2.00      1.34 o
  -1   8   8       54.55       47.16      2.30 o
   0   8   8      114.69      109.85      3.19 o
   1   8   8       28.39       31.69      2.53 o
   2   8   8       11.56       12.75      1.85 o
   3   8   8        9.21       11.10      1.74 o
   4   8   8        3.16        4.89      1.47 o
   5   8   8        0.01        0.73      1.42 o
   6   8   8        0.14       -2.71      1.81 o
   7   8   8       17.73       17.91      4.43 o
  -6   9   8        0.77        1.30      2.45 o
  -5   9   8        0.51        1.77      2.21 o
  -4   9   8       14.49       15.72      2.52 o
  -3   9   8       44.17       44.79      2.48 o
  -2   9   8       44.53       46.98      2.56 o
  -1   9   8        1.98        0.02      2.00 o
   0   9   8        3.76       -1.27      1.73 o
   1   9   8        1.66        1.11      1.69 o
   2   9   8       21.69       16.48      2.30 o
   3   9   8       36.23       34.41      2.65 o
   4   9   8       37.79       39.82      2.82 o
   5   9   8        0.60       -2.29      1.53 o
   6   9   8        2.35       -2.76      2.45 o
  -3  10   8        6.18       -0.19      2.63 o
  -2  10   8        1.29       -0.84      2.27 o
  -1  10   8       13.27       10.17      2.55 o
   0  10   8        7.59        6.44      2.12 o
   1  10   8        3.22        2.83      2.21 o
   2  10   8        9.07       13.40      2.44 o
   3  10   8       12.70       12.52      2.45 o
 -12   1   9       23.42       29.59      6.30 o
 -11   1   9       36.17       43.96      7.90 o
 -10   1   9       33.00       29.20      4.06 o
  -9   1   9       62.00       71.45      3.45 o
  -8   1   9       20.04       19.56      2.29 o
  -7   1   9      126.12      121.76      3.02 o
  -6   1   9      457.96      445.62      6.17 o
  -5   1   9      164.32      152.70      2.61 o
  -4   1   9      182.55      200.25      3.07 o
  -3   1   9      531.38      583.40      5.20 o
  -2   1   9       20.69       29.07      1.06 o
  -1   1   9      120.90      148.53      1.89 o
   0   1   9     3296.49     3486.75     19.36 o
   1   1   9     1609.37     1732.48     10.56 o
   2   1   9      561.74      606.71      4.16 o
   3   1   9       15.05       18.25      0.71 o
   4   1   9      632.30      673.52      4.47 o
   5   1   9      140.15      158.89      1.68 o
   6   1   9       62.92       60.46      1.10 o
   7   1   9        6.93        1.45      1.25 o
   8   1   9        7.58        5.84      1.20 o
   9   1   9       43.99       41.71      2.07 o
  10   1   9       59.33       52.29      4.70 o
  11   1   9       12.13       11.19      3.26 o
  12   1   9        6.35       14.53      3.78 o
 -12   2   9       37.21       49.12      4.39 o
 -11   2   9        0.02       -3.25      3.66 o
 -10   2   9       49.46       47.23      3.82 o
  -9   2   9       87.78       85.12      3.33 o
  -8   2   9      427.18      419.39      5.31 o
  -7   2   9       71.81       69.95      2.55 o
  -6   2   9       14.39       10.96      1.33 o
  -5   2   9        0.04       -1.20      0.88 o
  -4   2   9      653.21      666.51      5.94 o
  -3   2   9      617.62      587.58      5.03 o
  -2   2   9     2041.01     2108.85     13.03 o
  -1   2   9      176.46      236.36      2.76 o
   0   2   9     1114.00     1250.88      8.55 o
   1   2   9      366.12      326.21      2.75 o
   2   2   9      800.71      918.51      5.84 o
   3   2   9        8.93        4.05      0.49 o
   4   2   9        8.20       12.94      0.52 o
   5   2   9      244.91      239.28      2.02 o
   6   2   9      124.55      123.70      3.55 o
   7   2   9       68.23       57.95      2.34 o
   8   2   9      969.58      956.35     13.31 o
   9   2   9       11.98       14.23      1.71 o
  10   2   9        7.01        7.50      1.65 o
  11   2   9       10.68       15.30      3.25 o
 -12   3   9       27.40       31.56      4.50 o
 -11   3   9        0.97       -1.57      3.56 o
 -10   3   9       22.53       20.60      3.92 o
  -9   3   9       11.43       15.36      2.18 o
  -8   3   9       35.98       31.10      1.97 o
  -7   3   9      945.10      942.07      9.07 o
  -6   3   9      366.70      345.32      4.31 o
  -5   3   9       27.33       23.28      1.35 o
  -4   3   9       34.00       33.28      1.44 o
  -3   3   9       48.88       42.30      1.42 o
  -2   3   9      553.53      527.97      4.46 o
  -1   3   9      907.43      912.92      6.92 o
   0   3   9        3.48        3.56      0.80 o
   1   3   9      966.09      991.09      6.15 o
   2   3   9      317.49      330.84      2.89 o
   3   3   9       42.98       39.18      1.12 o
   4   3   9       15.29       11.68      0.76 o
   5   3   9      111.02      119.72      1.67 o
   6   3   9        6.66       13.15      1.70 o
   7   3   9      527.28      518.13      7.23 o
   8   3   9        3.91        8.99      1.58 o
   9   3   9      232.60      240.30      6.21 o
  10   3   9       10.10       15.39      1.95 o
  11   3   9       49.14       51.68      2.77 o
 -11   4   9       34.61       36.82      3.85 o
 -10   4   9        1.60        4.15      2.76 o
  -9   4   9       15.45       11.44      2.04 o
  -8   4   9        7.93        7.92      2.03 o
  -7   4   9        7.61        7.55      1.50 o
  -6   4   9      205.04      214.94      5.46 o
  -5   4   9     1115.54     1088.59      9.00 o
  -4   4   9       17.44       22.49      1.33 o
  -3   4   9      471.84      464.61      4.44 o
  -2   4   9        2.96        5.01      0.99 o
  -1   4   9       74.46       67.90      1.52 o
   0   4   9       79.34       83.06      1.62 o
   1   4   9       30.34       39.90      1.26 o
   2   4   9      358.57      372.75      3.13 o
   3   4   9      431.04      427.55      3.46 o
   4   4   9       76.83       72.52      1.62 o
   5   4   9       16.42       21.67      1.20 o
   6   4   9      131.30      128.99      2.79 o
   7   4   9        0.13       -0.95      1.43 o
   8   4   9        0.82        1.27      1.60 o
   9   4   9        0.60       -0.82      1.77 o
  10   4   9       16.38       17.93      2.07 o
  11   4   9        0.49        1.62      2.22 o
 -11   5   9       49.84       53.37      4.83 o
 -10   5   9      120.59      154.15      6.46 o
  -9   5   9        0.25        1.17      2.06 o
  -8   5   9       11.72        4.53      2.04 o
  -7   5   9      130.56      116.90      3.17 o
  -6   5   9       40.70       49.40      2.11 o
  -5   5   9      112.92      119.73      3.62 o
  -4   5   9     1066.23     1050.60      8.84 o
  -3   5   9       30.95       26.42      1.47 o
  -2   5   9       65.48       60.35      1.82 o
  -1   5   9      122.63      135.60      2.30 o
   0   5   9       81.29       82.67      1.86 o
   1   5   9       23.08       21.59      1.15 o
   2   5   9      316.54      316.01      3.34 o
   3   5   9        7.00        6.53      1.12 o
   4   5   9       40.44       42.05      1.65 o
   5   5   9      262.06      273.55      3.60 o
   6   5   9       42.10       43.52      1.74 o
   7   5   9       69.31       71.28      4.05 o
   8   5   9        0.43        0.42      1.96 o
   9   5   9       45.98       48.18      3.50 o
  10   5   9        8.39        7.38      2.53 o
 -10   6   9        0.31       -2.68      3.43 o
  -9   6   9      121.74      127.77      4.52 o
  -8   6   9        0.01        4.51      2.09 o
  -7   6   9       12.72       15.48      2.30 o
  -6   6   9        2.74        0.37      1.33 o
  -5   6   9       65.16       64.55      2.47 o
  -4   6   9       38.80       36.98      1.93 o
  -3   6   9      277.55      276.16      4.81 o
  -2   6   9       48.18       49.26      1.84 o
  -1   6   9      245.02      245.04      3.14 o
   0   6   9      727.14      708.18      5.99 o
   1   6   9      105.47       97.34      2.18 o
   2   6   9       45.16       44.47      2.07 o
   3   6   9       32.98       30.04      1.84 o
   4   6   9       43.81       44.06      2.10 o
   5   6   9        7.97        6.72      1.32 o
   6   6   9        0.64       -1.60      1.15 o
   7   6   9        0.22       -1.45      2.15 o
   8   6   9        1.55        1.14      2.33 o
   9   6   9        1.13        0.86      2.25 o
  -9   7   9        1.96        0.41      2.44 o
  -8   7   9      108.77      124.79      4.71 o
  -7   7   9        0.14       -2.17      1.80 o
  -6   7   9       13.12        9.46      2.13 o
  -5   7   9        7.57        5.07      1.54 o
  -4   7   9      180.19      176.14      3.85 o
  -3   7   9       14.82       11.41      1.63 o
  -2   7   9       39.72       34.68      1.90 o
  -1   7   9      340.13      333.89      4.44 o
   0   7   9       42.23       43.29      1.97 o
   1   7   9       57.91       61.15      2.62 o
   2   7   9       77.83       70.25      2.76 o
   3   7   9       16.29       19.26      1.80 o
   4   7   9        2.20        1.75      1.64 o
   5   7   9        0.00       -1.29      1.31 o
   6   7   9        6.87        3.98      1.76 o
   7   7   9       14.23       12.94      2.47 o
   8   7   9        3.73        7.89      2.83 o
  -8   8   9        8.23       10.11      2.71 o
  -7   8   9       17.09       23.22      2.97 o
  -6   8   9        0.10       -2.23      1.96 o
  -5   8   9       51.37       55.24      3.48 o
  -4   8   9       10.66       12.78      2.01 o
  -3   8   9       88.13       92.88      4.14 o
  -2   8   9        1.63       -1.58      1.34 o
  -1   8   9       14.41       11.71      1.77 o
   0   8   9        0.02       -2.30      1.53 o
   1   8   9        7.91        5.01      1.93 o
   2   8   9        2.29       -1.06      1.46 o
   3   8   9       44.97       53.67      2.57 o
   4   8   9       10.12        8.19      1.74 o
   5   8   9       22.55       27.23      2.06 o
   6   8   9       37.94       33.08      2.73 o
   7   8   9       24.35       25.79      7.22 o
  -6   9   9        1.21        0.41      2.22 o
  -5   9   9        7.96        9.32      2.39 o
  -4   9   9       10.41        7.95      2.45 o
  -3   9   9       12.72        9.28      1.73 o
  -2   9   9        0.35       -2.23      1.49 o
  -1   9   9       37.60       42.73      2.87 o
   0   9   9       27.00       25.89      2.64 o
   1   9   9        1.54       -1.31      1.90 o
   2   9   9        3.60       -0.79      1.90 o
   3   9   9       22.80       22.49      2.52 o
   4   9   9       17.85       17.26      2.47 o
   5   9   9        7.04        4.06      4.09 o
  -3  10   9        0.05       -0.02      3.29 o
  -2  10   9        1.67        2.81      2.40 o
  -1  10   9        5.39        8.27      2.39 o
   0  10   9       65.27       68.97      3.64 o
   1  10   9       17.70       17.62      2.61 o
   2  10   9        2.86        1.21      2.17 o
 -12   0  10        0.26        8.33      5.26 o
 -11   0  10       10.32        8.33      4.83 o
 -10   0  10       93.51       88.61      8.33 o
  -9   0  10       13.37       16.68      2.64 o
  -8   0  10      370.52      364.24      7.20 o
  -7   0  10       61.98       67.96      3.26 o
  -6   0  10      972.29     1000.55     11.80 o
  -5   0  10       78.98       65.43      2.80 o
  -4   0  10      711.92      724.09     10.46 o
  -3   0  10        0.66       -1.20      1.03 o
  -2   0  10     1139.59     1212.87     12.65 o
  -1   0  10      655.80      599.93      6.10 o
   0   0  10       56.55       63.03      1.69 o
   1   0  10        4.85        4.08      0.83 o
   2   0  10     1105.35     1283.64     10.37 o
   3   0  10       49.72       40.28      1.66 o
   4   0  10       37.39       58.02      1.47 o
   5   0  10       39.99       45.30      1.60 o
   6   0  10      638.53      660.03      6.60 o
   7   0  10        1.04       -1.13      0.78 o
   8   0  10       20.35       16.90      2.07 o
   9   0  10        9.07        5.06      3.09 o
  10   0  10       26.57       24.66      4.80 o
  11   0  10        1.25        5.52      3.53 o
 -12   1  10        3.13        9.19      3.16 o
 -11   1  10        0.88        1.10      2.55 o
 -10   1  10       43.65       40.54      4.49 o
  -9   1  10      604.66      577.43      7.68 o
  -8   1  10       63.27       56.64      2.95 o
  -7   1  10       21.06       19.40      1.61 o
  -6   1  10        0.00       -1.43      1.04 o
  -5   1  10      216.58      191.72      2.97 o
  -4   1  10       55.36       78.02      1.95 o
  -3   1  10      575.27      685.19      5.95 o
  -2   1  10       43.72       88.77      1.73 o
  -1   1  10      626.94      643.28      4.92 o
   0   1  10        3.24        3.12      1.40 o
   1   1  10      754.53      759.54      5.42 o
   2   1  10      678.57      700.80      4.78 o
   3   1  10      125.20       90.86      1.36 o
   4   1  10      256.48      262.83      2.49 o
   5   1  10       19.46       14.20      0.55 o
   6   1  10       37.68       38.13      1.41 o
   7   1  10       62.54       54.74      2.10 o
   8   1  10       89.25       86.49      3.71 o
   9   1  10        4.19        3.87      1.45 o
  10   1  10        1.02       -0.73      2.24 o
  11   1  10       29.82       30.43      3.40 o
 -12   2  10        8.52        8.68      3.26 o
 -11   2  10        4.79        3.70      2.67 o
 -10   2  10        0.45        2.08      2.57 o
  -9   2  10       39.12       34.58      2.50 o
  -8   2  10      397.25      394.51      5.70 o
  -7   2  10       87.19       80.48      2.89 o
  -6   2  10        7.67        2.91      1.31 o
  -5   2  10       13.13       10.71      1.17 o
  -4   2  10       12.36       14.85      1.19 o
  -3   2  10      386.59      397.28      4.24 o
  -2   2  10      965.03      967.15      6.61 o
  -1   2  10      535.55      626.18      5.22 o
   0   2  10      387.49      399.64      3.80 o
   1   2  10      395.92      405.67      3.27 o
   2   2  10       36.31       37.00      1.02 o
   3   2  10       16.58       13.34      0.70 o
   4   2  10       71.43       46.00      1.04 o
   5   2  10       23.78       26.35      0.90 o
   6   2  10        8.35        6.61      1.33 o
   7   2  10      120.51      127.21      3.22 o
   8   2  10      325.10      364.95      8.63 o
   9   2  10        0.12        0.56      1.32 o
  10   2  10        6.02        3.41      2.34 o
  11   2  10       36.02       40.06      3.84 o
 -11   3  10        3.15        0.22      2.78 o
 -10   3  10        2.91        2.91      2.60 o
  -9   3  10       44.20       42.80      2.79 o
  -8   3  10        6.53        6.59      1.38 o
  -7   3  10      393.48      368.15      4.66 o
  -6   3  10      230.64      221.49      3.62 o
  -5   3  10        4.41        3.68      1.00 o
  -4   3  10      131.39      133.63      2.42 o
  -3   3  10      307.51      325.67      3.60 o
  -2   3  10        4.48        2.37      0.65 o
  -1   3  10      468.43      503.77      4.67 o
   0   3  10      829.42      928.49      7.02 o
   1   3  10        9.41       17.64      0.96 o
   2   3  10      235.25      273.94      2.50 o
   3   3  10       67.41       44.43      1.14 o
   4   3  10       10.73       13.71      1.04 o
   5   3  10       68.02       84.94      1.46 o
   6   3  10      235.52      226.89      3.01 o
   7   3  10       91.99      103.05      3.26 o
   8   3  10       45.99       43.65      2.35 o
   9   3  10       19.31       20.89      1.99 o
  10   3  10       96.01       86.73      3.48 o
  11   3  10       12.83       19.24      3.37 o
 -11   4  10       14.88       16.93      4.43 o
 -10   4  10       18.71       16.76      3.30 o
  -9   4  10       18.07       20.11      2.29 o
  -8   4  10       72.33       65.90      3.37 o
  -7   4  10        1.87        4.64      1.41 o
  -6   4  10        0.55        0.57      1.11 o
  -5   4  10     1114.79     1078.89      9.87 o
  -4   4  10      354.13      367.73      4.25 o
  -3   4  10       20.86       22.03      1.44 o
  -2   4  10      433.21      436.86      4.15 o
  -1   4  10       62.46       62.24      1.89 o
   0   4  10      228.43      240.48      3.06 o
   1   4  10      608.44      636.49      5.12 o
   2   4  10      143.56      156.91      1.96 o
   3   4  10       65.07       61.33      1.47 o
   4   4  10        0.03       -1.00      0.83 o
   5   4  10      461.70      431.25      4.38 o
   6   4  10       27.01       27.13      1.18 o
   7   4  10       52.87       49.24      2.69 o
   8   4  10       24.56       26.42      2.29 o
   9   4  10       36.80       37.62      2.65 o
  10   4  10        2.50        3.81      2.02 o
 -10   5  10       99.43      134.13      7.89 o
  -9   5  10       48.94       60.79      4.43 o
  -8   5  10        6.04        3.64      1.96 o
  -7   5  10       33.85       29.78      1.95 o
  -6   5  10      129.27      119.58      3.53 o
  -5   5  10      160.98      179.62      3.35 o
  -4   5  10      750.48      733.63      7.05 o
  -3   5  10       30.58       27.04      1.76 o
  -2   5  10      305.81      294.11      3.52 o
  -1   5  10      100.88      109.09      2.45 o
   0   5  10       46.98       56.67      1.81 o
   1   5  10       35.97       37.80      1.46 o
   2   5  10        7.63        7.82      0.98 o
   3   5  10      229.82      214.17      3.20 o
   4   5  10       34.66       29.46      1.51 o
   5   5  10       27.01       20.75      1.35 o
   6   5  10       12.63        9.42      1.15 o
   7   5  10        1.98        1.16      2.19 o
   8   5  10       30.92       33.71      2.94 o
   9   5  10       21.94       21.33      4.37 o
  10   5  10        0.43       -3.07      2.08 o
 -10   6  10       17.99       17.58      4.50 o
  -9   6  10        8.78       12.26      3.04 o
  -8   6  10      206.50      230.84      6.18 o
  -7   6  10        3.48        7.42      1.88 o
  -6   6  10      115.66      109.13      3.44 o
  -5   6  10       81.93       87.07      2.89 o
  -4   6  10       47.46       43.53      2.25 o
  -3   6  10      173.42      181.89      3.47 o
  -2   6  10        6.18       12.63      1.46 o
  -1   6  10      341.38      372.49      4.56 o
   0   6  10      521.34      564.92      5.28 o
   1   6  10      308.92      287.12      3.78 o
   2   6  10       25.46       22.60      1.68 o
   3   6  10        9.44        4.65      1.38 o
   4   6  10       59.15       59.59      2.42 o
   5   6  10       30.53       30.83      1.82 o
   6   6  10        1.06       -1.73      1.15 o
   7   6  10       29.49       25.21      3.35 o
   8   6  10       11.99        8.84      2.59 o
   9   6  10       21.70       20.17      3.09 o
  -9   7  10        0.50       -1.11      2.51 o
  -8   7  10        2.22        5.50      2.36 o
  -7   7  10       22.37       23.64      2.60 o
  -6   7  10       47.43       46.67      3.08 o
  -5   7  10        0.80       -1.82      1.39 o
  -4   7  10       67.81       72.69      2.94 o
  -3   7  10        0.69       -1.66      1.31 o
  -2   7  10        0.69       -1.80      1.20 o
  -1   7  10       92.98      103.42      2.94 o
   0   7  10       47.71       38.15      1.95 o
   1   7  10       16.06       14.56      1.74 o
   2   7  10        6.92        1.05      1.63 o
   3   7  10       68.90       69.11      2.65 o
   4   7  10        1.65       -1.98      1.47 o
   5   7  10        3.09        0.90      1.47 o
   6   7  10        6.78        5.44      1.58 o
   7   7  10        4.30        4.22      3.01 o
   8   7  10       28.98       38.29      4.15 o
  -7   8  10        1.74       -1.44      2.18 o
  -6   8  10        7.79       14.75      2.61 o
  -5   8  10        5.81        2.55      2.09 o
  -4   8  10        9.34        7.70      1.97 o
  -3   8  10       47.97       44.29      2.44 o
  -2   8  10        6.72        5.28      1.62 o
  -1   8  10       10.70       12.33      1.84 o
   0   8  10      114.88      130.31      3.87 o
   1   8  10       56.19       60.98      3.06 o
   2   8  10        0.36       -2.40      1.60 o
   3   8  10        5.61        4.16      1.66 o
   4   8  10        2.47       -2.11      1.48 o
   5   8  10        0.45       -2.37      1.58 o
   6   8  10        2.89        4.57      1.98 o
   7   8  10       26.74       33.07      3.90 o
  -5   9  10       15.09       12.95      2.72 o
  -4   9  10        4.45        8.40      2.27 o
  -3   9  10       96.28      115.17      4.80 o
  -2   9  10        1.61        1.70      1.84 o
  -1   9  10        3.28        7.81      2.11 o
   0   9  10       70.13       65.81      3.38 o
   1   9  10        9.35        6.42      2.31 o
   2   9  10        7.84        9.46      2.26 o
   3   9  10        0.00       -2.15      2.08 o
   4   9  10        6.01        1.18      1.98 o
   5   9  10        0.28       -0.41      2.23 o
  -2  10  10        6.94        9.25      2.24 o
  -1  10  10       60.40       76.83      3.91 o
   0  10  10       25.51       34.48      2.98 o
   1  10  10        3.63        1.53      2.57 o
 -12   1  11        0.04        0.68      2.67 o
 -11   1  11        2.03        4.36      3.25 o
 -10   1  11        5.93        7.88      2.90 o
  -9   1  11      143.16      151.40      3.65 o
  -8   1  11      111.04      103.79      2.78 o
  -7   1  11      114.75      108.57      2.75 o
  -6   1  11       92.15       83.03      2.56 o
  -5   1  11       69.24       55.31      1.98 o
  -4   1  11        4.33        3.36      0.93 o
  -3   1  11        0.68       -1.08      0.73 o
  -2   1  11      225.80      270.27      3.12 o
  -1   1  11      363.13      362.26      3.42 o
   0   1  11       21.93        9.46      0.62 o
   1   1  11       43.16       49.22      1.34 o
   2   1  11        8.88       11.07      0.77 o
   3   1  11      257.83      240.12      2.39 o
   4   1  11      384.27      367.95      3.24 o
   5   1  11     1035.59      991.72      7.73 o
   6   1  11      310.57      306.36      3.22 o
   7   1  11       36.20       37.95      1.95 o
   8   1  11        0.54       -1.14      1.57 o
   9   1  11        2.23       -1.59      1.88 o
  10   1  11        0.46        1.18      2.59 o
  11   1  11        5.32        6.08      2.63 o
 -11   2  11        0.00       -0.28      2.65 o
 -10   2  11       82.69       87.76      4.81 o
  -9   2  11        3.25        0.80      1.83 o
  -8   2  11       59.17       60.39      2.36 o
  -7   2  11       15.23       12.42      1.83 o
  -6   2  11        3.61       -0.73      1.23 o
  -5   2  11       45.45       41.88      1.90 o
  -4   2  11       84.51       84.11      2.13 o
  -3   2  11      139.29      142.83      2.32 o
  -2   2  11       29.80       35.95      1.30 o
  -1   2  11       51.17       55.00      1.58 o
   0   2  11        0.79       -0.84      0.72 o
   1   2  11      137.19      158.65      2.13 o
   2   2  11       91.35      104.61      1.59 o
   3   2  11       76.31       82.46      1.40 o
   4   2  11       31.06       28.53      0.94 o
   5   2  11      164.84      161.26      1.95 o
   6   2  11        0.07       -0.77      1.06 o
   7   2  11       61.17       60.85      2.62 o
   8   2  11      265.27      267.69      5.30 o
   9   2  11        8.36        8.59      1.57 o
  10   2  11        1.07       -0.71      2.47 o
  11   2  11        4.57        5.38      2.43 o
 -11   3  11        0.51        2.13      2.85 o
 -10   3  11        0.61        1.01      2.35 o
  -9   3  11        2.05       -0.07      1.75 o
  -8   3  11        1.95        2.52      1.39 o
  -7   3  11       17.58       17.00      1.58 o
  -6   3  11      339.81      331.43      5.25 o
  -5   3  11      113.64      105.17      2.43 o
  -4   3  11       97.37       93.54      2.12 o
  -3   3  11      631.27      644.28      5.69 o
  -2   3  11       24.20       24.26      1.34 o
  -1   3  11        6.39       14.68      1.13 o
   0   3  11        2.94        0.81      0.71 o
   1   3  11       90.41       98.46      1.93 o
   2   3  11      788.37      779.95      5.25 o
   3   3  11      145.30      161.66      2.04 o
   4   3  11        5.84        2.83      0.79 o
   5   3  11        5.09        4.54      0.81 o
   6   3  11       69.83       60.89      1.75 o
   7   3  11       98.14       91.89      3.13 o
   8   3  11       20.54       17.57      1.90 o
   9   3  11        6.07        5.73      1.64 o
  10   3  11       14.42       19.19      2.06 o
  11   3  11       38.39       45.48      4.37 o
 -11   4  11       36.66       39.05      4.22 o
 -10   4  11        0.02        0.28      3.35 o
  -9   4  11       24.98       23.78      2.64 o
  -8   4  11        8.47        9.83      1.93 o
  -7   4  11      102.66       95.47      2.81 o
  -6   4  11        8.28        8.01      1.43 o
  -5   4  11      131.11      126.33      2.69 o
  -4   4  11      678.72      665.16      6.16 o
  -3   4  11       60.52       51.79      1.85 o
  -2   4  11      222.04      230.87      3.25 o
  -1   4  11        7.67        6.52      1.10 o
   0   4  11       15.07       10.68      1.08 o
   1   4  11       31.79       25.25      1.32 o
   2   4  11      259.84      265.13      2.98 o
   3   4  11        0.13       -1.16      0.88 o
   4   4  11       52.41       44.40      1.68 o
   5   4  11        1.57        0.11      0.90 o
   6   4  11      200.08      187.40      3.60 o
   7   4  11        4.91        2.60      1.55 o
   8   4  11        0.02       -1.16      1.42 o
   9   4  11       10.01        8.94      2.24 o
  10   4  11        2.29        4.58      2.01 o
 -10   5  11       13.02       23.30      4.37 o
  -9   5  11       80.80       90.29      4.64 o
  -8   5  11       28.85       23.38      3.01 o
  -7   5  11       95.42       95.57      3.13 o
  -6   5  11       14.95       10.32      1.56 o
  -5   5  11      180.16      190.22      3.80 o
  -4   5  11      184.88      174.42      4.45 o
  -3   5  11       30.51       30.10      1.78 o
  -2   5  11      262.63      278.45      4.61 o
  -1   5  11      427.51      452.90      4.89 o
   0   5  11      295.96      314.58      3.91 o
   1   5  11      276.93      274.98      3.36 o
   2   5  11      199.17      200.35      3.29 o
   3   5  11      183.13      188.99      3.16 o
   4   5  11        7.46        5.08      1.18 o
   5   5  11       97.41      104.81      2.53 o
   6   5  11       36.29       33.24      1.73 o
   7   5  11       34.43       30.45      2.98 o
   8   5  11        4.92        5.54      2.25 o
   9   5  11        2.00        2.93      2.33 o
  10   5  11        4.39        1.52      3.36 o
  -9   6  11       15.68       13.98      2.90 o
  -8   6  11       12.46       17.79      2.95 o
  -7   6  11      154.05      149.29      4.50 o
  -6   6  11       64.24       53.34      2.48 o
  -5   6  11        8.20        6.34      1.64 o
  -4   6  11      369.98      357.82      5.30 o
  -3   6  11       18.39       13.59      1.52 o
  -2   6  11      186.67      181.86      3.37 o
  -1   6  11      822.73      867.36      7.20 o
   0   6  11       82.25       64.10      2.09 o
   1   6  11        1.83        0.72      1.32 o
   2   6  11        0.21       -1.83      1.24 o
   3   6  11        0.13       -1.97      1.31 o
   4   6  11        4.86        0.83      1.23 o
   5   6  11       62.30       53.80      2.85 o
   6   6  11       33.39       27.12      1.85 o
   7   6  11        1.70       -1.41      3.04 o
   8   6  11       13.29       12.59      2.71 o
   9   6  11        0.37        0.35      2.37 o
  -8   7  11        2.76        2.65      2.74 o
  -7   7  11        1.45        2.58      2.07 o
  -6   7  11      146.14      158.17      4.78 o
  -5   7  11        0.31       -1.15      1.35 o
  -4   7  11       28.22       25.72      1.89 o
  -3   7  11      116.92      113.77      3.10 o
  -2   7  11       17.83       13.20      1.63 o
  -1   7  11      110.07      109.01      2.88 o
   0   7  11      247.70      258.15      4.66 o
   1   7  11        0.01       -0.95      1.44 o
   2   7  11        0.46       -2.17      1.45 o
   3   7  11        0.09       -1.85      1.24 o
   4   7  11       45.62       40.84      2.30 o
   5   7  11        0.01       -0.62      1.78 o
   6   7  11       38.28       30.47      2.13 o
   7   7  11       14.50        9.78      2.92 o
   8   7  11        1.11       -0.38      2.34 o
  -7   8  11        0.20        0.34      2.37 o
  -6   8  11        4.96        4.55      2.30 o
  -5   8  11       50.69       52.82      3.54 o
  -4   8  11        5.23        4.14      1.78 o
  -3   8  11        0.00       -1.23      1.64 o
  -2   8  11       82.75       86.27      3.00 o
  -1   8  11       19.78       21.19      2.40 o
   0   8  11        0.15        1.31      1.90 o
   1   8  11      161.89      191.06      4.63 o
   2   8  11        5.32        4.43      1.68 o
   3   8  11       10.14        6.67      1.65 o
   4   8  11        1.23       -2.34      1.56 o
   5   8  11       13.20        9.74      2.22 o
   6   8  11       41.27       45.71      4.18 o
  -5   9  11       10.54       14.01      2.83 o
  -4   9  11       98.54      134.27      4.87 o
  -3   9  11        3.48        7.62      2.11 o
  -2   9  11        0.59        1.70      2.06 o
  -1   9  11       42.40       38.50      2.82 o
   0   9  11        0.00        3.94      2.09 o
   1   9  11       52.53       63.03      3.31 o
   2   9  11       26.28       28.10      2.67 o
   3   9  11       28.41       38.19      3.87 o
   4   9  11        0.00        0.00      1.85 o
 -11   0  12        8.94       15.35      5.70 o
 -10   0  12       26.93       31.36      6.58 o
  -9   0  12       71.16       65.68      4.17 o
  -8   0  12      342.65      340.19      6.68 o
  -7   0  12       18.10       17.94      2.37 o
  -6   0  12       66.94       64.64      3.18 o
  -5   0  12       28.70       34.03      2.40 o
  -4   0  12      136.09      124.91      4.28 o
  -3   0  12       69.81       57.80      3.07 o
  -2   0  12       12.08       10.88      1.56 o
  -1   0  12      612.21      633.15      8.01 o
   0   0  12      237.17      291.44      4.30 o
   1   0  12      263.99      231.68      3.87 o
   2   0  12     1319.08     1295.88     10.85 o
   3   0  12       58.58       78.91      1.92 o
   4   0  12       20.36       16.62      1.28 o
   5   0  12      151.06      167.29      3.52 o
   6   0  12      338.01      341.62      5.22 o
   7   0  12      181.54      166.25      4.50 o
   8   0  12        1.03       -3.79      2.93 o
   9   0  12        0.20       -0.55      3.26 o
  10   0  12       97.81      117.62     14.80 o
  11   0  12       26.54       29.35      5.56 o
 -11   1  12        4.60        6.23      3.62 o
 -10   1  12        2.19        5.58      3.49 o
  -9   1  12       27.35       29.54      2.32 o
  -8   1  12        5.24        5.60      1.62 o
  -7   1  12       59.08       59.49      2.27 o
  -6   1  12       29.31       28.55      1.96 o
  -5   1  12      291.03      275.39      3.84 o
  -4   1  12       25.36       37.28      1.67 o
  -3   1  12       37.45       45.21      1.64 o
  -2   1  12        2.02        7.80      0.91 o
  -1   1  12       49.51       46.52      1.48 o
   0   1  12       95.57       73.22      1.58 o
   1   1  12        1.79       -0.14      0.68 o
   2   1  12       59.92       71.12      1.48 o
   3   1  12        1.17        3.18      0.66 o
   4   1  12       61.41       56.54      1.40 o
   5   1  12      516.33      490.11      4.71 o
   6   1  12      192.01      204.97      2.69 o
   7   1  12       59.60       55.42      2.23 o
   8   1  12        0.00       -1.57      1.04 o
   9   1  12       20.20       22.78      2.93 o
  10   1  12        7.84       12.75      2.89 o
  11   1  12        0.52        1.52      2.36 o
 -11   2  12        3.35        2.12      2.86 o
 -10   2  12        0.20       -0.56      2.25 o
  -9   2  12        0.25        1.89      1.93 o
  -8   2  12      102.68      109.60      3.11 o
  -7   2  12        4.77       -1.76      1.28 o
  -6   2  12       40.43       29.58      1.83 o
  -5   2  12       14.52       15.21      1.39 o
  -4   2  12       51.96       40.57      1.80 o
  -3   2  12      137.44      163.84      2.56 o
  -2   2  12       32.09       33.48      1.02 o
  -1   2  12        6.05        8.01      0.96 o
   0   2  12      198.58      214.77      2.85 o
   1   2  12        8.56       10.59      0.90 o
   2   2  12        0.02       -0.89      0.59 o
   3   2  12       18.14       20.55      0.92 o
   4   2  12       21.34       21.25      1.08 o
   5   2  12        1.66        1.53      0.79 o
   6   2  12       56.14       48.52      1.61 o
   7   2  12        8.90        3.83      1.39 o
   8   2  12       32.52       29.52      2.06 o
   9   2  12        1.68        0.81      1.52 o
  10   2  12        9.62        9.54      2.74 o
  11   2  12       10.04       10.19      2.80 o
 -11   3  12        1.45        0.50      2.60 o
 -10   3  12        0.90        1.37      2.62 o
  -9   3  12       18.70       17.15      2.35 o
  -8   3  12       69.10       66.81      2.52 o
  -7   3  12        6.60        5.17      1.34 o
  -6   3  12       31.35       31.86      1.94 o
  -5   3  12        1.70       -1.55      1.03 o
  -4   3  12        1.38       -1.47      0.98 o
  -3   3  12       16.15       16.23      1.11 o
  -2   3  12       10.87        7.71      1.08 o
  -1   3  12       14.33       19.25      1.22 o
   0   3  12        7.76        4.73      0.89 o
   1   3  12       25.73       20.23      1.23 o
   2   3  12      161.10      158.64      2.03 o
   3   3  12      134.27      136.11      2.24 o
   4   3  12       14.07       10.25      0.99 o
   5   3  12        0.22       -1.08      0.72 o
   6   3  12       21.44       18.09      1.11 o
   7   3  12       79.66       64.14      2.76 o
   8   3  12      113.65      125.67      3.59 o
   9   3  12       28.89       26.84      2.13 o
  10   3  12       22.54       25.08      2.27 o
 -10   4  12        4.02        2.14      3.06 o
  -9   4  12        4.87        8.82      3.39 o
  -8   4  12        7.91        5.70      1.75 o
  -7   4  12       28.28       21.53      1.83 o
  -6   4  12      313.69      298.66      4.45 o
  -5   4  12       82.95       93.13      2.44 o
  -4   4  12       21.30       20.00      1.43 o
  -3   4  12        0.38        0.33      1.03 o
  -2   4  12      650.19      620.28      5.93 o
  -1   4  12      361.95      333.86      4.02 o
   0   4  12        9.41        8.56      1.11 o
   1   4  12      139.83      145.58      2.52 o
   2   4  12      105.61       94.82      2.12 o
   3   4  12        0.09       -1.38      0.92 o
   4   4  12        0.38       -1.46      0.97 o
   5   4  12      177.21      167.00      2.93 o
   6   4  12       22.71       27.14      1.75 o
   7   4  12        0.31        0.23      1.63 o
   8   4  12       71.20       62.92      3.13 o
   9   4  12        0.92        0.25      1.80 o
  10   4  12       24.07       22.78      2.77 o
 -10   5  12        2.19        1.56      3.93 o
  -9   5  12        7.74        5.43      2.78 o
  -8   5  12       17.54       19.57      2.55 o
  -7   5  12        1.48        2.08      1.71 o
  -6   5  12        2.77        2.49      1.60 o
  -5   5  12      240.38      230.70      4.18 o
  -4   5  12      176.56      171.15      3.43 o
  -3   5  12       30.06       29.71      1.74 o
  -2   5  12      718.85      753.34      7.01 o
  -1   5  12      566.62      562.73      5.72 o
   0   5  12       66.70       59.61      2.07 o
   1   5  12      254.02      213.13      3.27 o
   2   5  12       21.96       20.71      1.57 o
   3   5  12      110.82       88.25      2.39 o
   4   5  12       17.24       14.29      1.80 o
   5   5  12        0.32       -1.09      1.11 o
   6   5  12       25.76       26.46      2.45 o
   7   5  12       21.95       17.20      3.16 o
   8   5  12       16.23       10.21      2.51 o
   9   5  12        0.18       -0.37      2.38 o
  -9   6  12       32.34       28.46      3.34 o
  -8   6  12       25.86       26.76      2.99 o
  -7   6  12        5.18        6.97      2.15 o
  -6   6  12       22.92       23.44      2.06 o
  -5   6  12        4.66        2.04      1.56 o
  -4   6  12        5.90       11.42      1.77 o
  -3   6  12        9.29        3.24      1.30 o
  -2   6  12       38.44       32.98      1.94 o
  -1   6  12       16.71       14.96      1.41 o
   0   6  12       31.66       22.91      1.56 o
   1   6  12       69.18       87.01      3.11 o
   2   6  12       32.36       26.95      1.95 o
   3   6  12       11.79        8.27      1.57 o
   4   6  12        2.01        1.15      1.31 o
   5   6  12       24.20       26.18      1.94 o
   6   6  12        9.82       14.27      2.01 o
   7   6  12        1.57       -1.73      2.34 o
   8   6  12        6.31        4.60      2.38 o
  -8   7  12        7.76        7.83      2.32 o
  -7   7  12       55.66       52.16      3.83 o
  -6   7  12       19.61       23.93      2.97 o
  -5   7  12       27.25       29.95      2.49 o
  -4   7  12        6.26        5.55      1.60 o
  -3   7  12        3.88       -0.32      1.52 o
  -2   7  12        7.56        2.02      1.36 o
  -1   7  12       15.27       15.12      1.61 o
   0   7  12       56.12       50.29      2.63 o
   1   7  12       21.03       21.95      2.03 o
   2   7  12       14.40       15.95      1.94 o
   3   7  12       15.25       15.73      1.79 o
   4   7  12        0.77        1.58      1.56 o
   5   7  12        3.65        1.94      1.67 o
   6   7  12       10.14       11.09      2.79 o
   7   7  12        0.49       -0.62      2.79 o
  -6   8  12        3.10        2.26      2.13 o
  -5   8  12        1.17        5.73      2.34 o
  -4   8  12       21.06       24.04      2.37 o
  -3   8  12       31.26       31.68      2.31 o
  -2   8  12       30.45       30.09      2.50 o
  -1   8  12       43.29       44.65      2.82 o
   0   8  12       15.80       18.76      2.45 o
   1   8  12       19.24       19.48      2.12 o
   2   8  12      113.14      134.32      3.78 o
   3   8  12        1.01        0.82      2.26 o
   4   8  12        5.67        6.41      2.32 o
   5   8  12        9.39       12.07      2.07 o
   6   8  12       30.86       35.18      3.67 o
  -4   9  12        0.94        7.29      2.56 o
  -3   9  12       35.91       41.68      3.00 o
  -2   9  12        0.81        2.61      2.42 o
  -1   9  12        4.33        3.66      2.02 o
   0   9  12       13.85       15.61      2.35 o
   1   9  12       24.87       28.87      2.98 o
   2   9  12        0.06        1.53      2.52 o
   3   9  12       32.90       36.51      2.87 o
 -11   1  13        0.93        0.29      5.59 o
 -10   1  13        4.86        4.55      3.06 o
  -9   1  13       70.16       75.48      3.12 o
  -8   1  13        0.66       -1.05      1.30 o
  -7   1  13        0.59       -0.52      1.17 o
  -6   1  13        0.03       -1.91      1.28 o
  -5   1  13        0.96       -0.68      1.06 o
  -4   1  13        0.40       -1.14      1.10 o
  -3   1  13       31.96       32.55      1.59 o
  -2   1  13      158.76      176.07      2.65 o
  -1   1  13      482.53      509.17      4.49 o
   0   1  13       27.18       27.07      1.09 o
   1   1  13      224.53      215.67      2.76 o
   2   1  13       16.99       22.76      1.12 o
   3   1  13      173.38      140.74      2.08 o
   4   1  13       18.08       16.84      1.29 o
   5   1  13      463.68      438.39      4.49 o
   6   1  13       90.56       98.92      2.05 o
   7   1  13        4.66       -0.71      1.22 o
   8   1  13        4.58       -0.89      1.22 o
   9   1  13       62.48       53.14      4.02 o
  10   1  13       21.61       17.99      2.99 o
 -11   2  13        3.98        2.90      3.89 o
 -10   2  13        9.67       10.16      2.61 o
  -9   2  13        4.54        6.28      2.10 o
  -8   2  13       61.83       62.38      2.50 o
  -7   2  13       21.66       22.03      1.99 o
  -6   2  13      142.60      142.17      3.15 o
  -5   2  13       18.12       14.08      1.45 o
  -4   2  13      175.86      163.48      3.11 o
  -3   2  13       78.45       64.47      2.08 o
  -2   2  13        0.54        0.36      0.59 o
  -1   2  13       47.45       44.67      1.62 o
   0   2  13       61.47       63.72      1.73 o
   1   2  13      105.67      105.96      2.05 o
   2   2  13       15.71       17.97      0.93 o
   3   2  13      150.08      145.92      2.36 o
   4   2  13       16.74       16.89      1.10 o
   5   2  13        0.13       -1.19      0.79 o
   6   2  13        0.76       -1.23      0.82 o
   7   2  13        5.66        0.35      1.40 o
   8   2  13        4.06        1.70      1.41 o
   9   2  13       11.47       10.07      1.67 o
  10   2  13        8.93       11.48      3.85 o
 -11   3  13       44.75       52.38      5.74 o
 -10   3  13        4.75        3.02      3.71 o
  -9   3  13        4.66        5.18      2.17 o
  -8   3  13        8.49        4.52      1.40 o
  -7   3  13        2.05       -1.67      1.35 o
  -6   3  13       23.50       23.93      1.64 o
  -5   3  13       13.18       10.68      1.40 o
  -4   3  13      200.49      179.08      3.04 o
  -3   3  13      253.47      244.69      3.73 o
  -2   3  13       18.72       18.40      1.31 o
  -1   3  13        0.16       -1.17      0.85 o
   0   3  13        3.80        2.55      0.98 o
   1   3  13      153.25      173.64      2.74 o
   2   3  13        0.23       -1.15      0.77 o
   3   3  13       15.09       12.72      1.22 o
   4   3  13       52.12       40.38      1.53 o
   5   3  13       42.65       33.53      1.48 o
   6   3  13       56.97       50.16      1.46 o
   7   3  13       25.26       25.86      2.08 o
   8   3  13       20.50       19.05      2.19 o
   9   3  13        2.44       -0.36      2.27 o
  10   3  13        4.51        6.19      2.38 o
 -10   4  13        2.88       -2.92      3.64 o
  -9   4  13        0.47       -1.22      2.54 o
  -8   4  13        4.10        0.48      1.93 o
  -7   4  13       22.21       23.79      2.01 o
  -6   4  13       92.88      102.78      3.22 o
  -5   4  13      474.69      472.75      6.39 o
  -4   4  13       73.05       80.57      4.37 o
  -3   4  13      562.03      546.53      6.16 o
  -2   4  13      105.15      102.74      2.51 o
  -1   4  13       14.59       12.26      1.36 o
   0   4  13        8.88        4.38      1.10 o
   1   4  13      125.18      113.30      2.39 o
   2   4  13       16.16       14.04      1.28 o
   3   4  13       33.24       20.98      1.44 o
   4   4  13      317.05      293.57      3.88 o
   5   4  13       74.89       72.54      2.20 o
   6   4  13      119.43      113.15      3.98 o
   7   4  13        1.44        0.18      1.58 o
   8   4  13        3.12        1.47      1.88 o
   9   4  13        4.35        0.80      3.26 o
  -9   5  13       17.50       20.25      2.91 o
  -8   5  13        5.67        9.83      2.19 o
  -7   5  13      197.24      203.54      6.18 o
  -6   5  13        1.13        3.37      1.59 o
  -5   5  13       71.15       74.81      2.63 o
  -4   5  13      246.05      242.48      4.25 o
  -3   5  13       85.87       93.79      2.84 o
  -2   5  13        4.01       -1.20      1.36 o
  -1   5  13       32.56       38.96      1.95 o
   0   5  13       30.45       21.46      1.62 o
   1   5  13      130.99      115.89      2.84 o
   2   5  13      163.66      134.82      3.03 o
   3   5  13       60.84       51.84      2.04 o
   4   5  13       13.42        6.54      1.41 o
   5   5  13       28.48       30.27      1.86 o
   6   5  13       12.67       13.19      2.51 o
   7   5  13       29.20       23.13      2.86 o
   8   5  13        3.97        4.59      2.75 o
   9   5  13        6.34       10.41      2.65 o
  -9   6  13       31.33       31.11      3.70 o
  -8   6  13        2.54        7.23      2.36 o
  -7   6  13        2.81        4.26      2.40 o
  -6   6  13       20.76       23.43      2.28 o
  -5   6  13        0.56       -2.02      1.46 o
  -4   6  13      125.75      122.13      3.33 o
  -3   6  13       26.50       24.75      1.84 o
  -2   6  13      181.84      187.03      3.55 o
  -1   6  13        3.40        0.50      1.38 o
   0   6  13      193.36      194.53      3.77 o
   1   6  13        1.77        0.21      1.32 o
   2   6  13       13.97       12.21      1.73 o
   3   6  13       90.48       81.30      2.87 o
   4   6  13      112.80      102.20      3.23 o
   5   6  13       32.67       32.17      2.29 o
   6   6  13       30.31       31.17      3.31 o
   7   6  13        0.41        2.13      2.53 o
   8   6  13        0.40        1.16      2.42 o
  -7   7  13       33.31       40.92      3.93 o
  -6   7  13        0.77        2.26      2.61 o
  -5   7  13        0.50       -0.16      1.77 o
  -4   7  13        4.42        1.43      1.54 o
  -3   7  13       16.55       13.07      1.81 o
  -2   7  13       23.86       27.37      1.87 o
  -1   7  13       52.06       39.21      2.47 o
   0   7  13        7.95        7.07      1.67 o
   1   7  13       22.06       22.56      2.11 o
   2   7  13        9.40        4.39      1.69 o
   3   7  13        4.52        7.17      1.75 o
   4   7  13        6.76        9.65      1.95 o
   5   7  13        0.25       -1.87      1.65 o
   6   7  13       20.29       26.98      3.40 o
   7   7  13        1.41       -2.34      3.86 o
  -6   8  13        3.21        4.97      2.39 o
  -5   8  13       11.41       11.33      2.41 o
  -4   8  13       49.05       48.97      2.82 o
  -3   8  13        8.75        7.93      1.81 o
  -2   8  13        0.31        0.08      1.79 o
  -1   8  13        0.35       -1.69      1.90 o
   0   8  13        0.02        4.19      1.89 o
   1   8  13        2.11        0.84      1.68 o
   2   8  13        0.00        0.95      1.76 o
   3   8  13        0.72       -3.13      2.10 o
   4   8  13       18.65       28.74      2.99 o
   5   8  13       24.58       31.58      3.83 o
  -3   9  13        1.90       -2.44      2.65 o
  -2   9  13       27.67       27.27      2.73 o
  -1   9  13        0.63       -1.45      1.94 o
   0   9  13        0.80        0.30      2.15 o
   1   9  13        0.00        0.88      2.15 o
   2   9  13       19.08       16.94      2.44 o
 -11   0  14        0.16       -4.39      5.04 o
 -10   0  14       46.79       44.74      6.58 o
  -9   0  14       37.35       35.85      3.57 o
  -8   0  14       93.56       85.48      4.14 o
  -7   0  14       11.82       14.09      2.72 o
  -6   0  14      148.10      138.30      4.54 o
  -5   0  14       34.12       37.51      2.72 o
  -4   0  14      297.58      287.09      5.75 o
  -3   0  14       59.06       51.11      4.08 o
  -2   0  14      995.59     1006.68     11.88 o
  -1   0  14       47.12       44.50      2.36 o
   0   0  14      505.58      513.98      6.48 o
   1   0  14     1260.73     1287.14     12.57 o
   2   0  14     2062.30     2053.93     18.32 o
   3   0  14       79.85       75.91      2.46 o
   4   0  14      560.44      548.57      7.58 o
   5   0  14      226.66      239.90      4.68 o
   6   0  14      328.87      316.01     10.90 o
   7   0  14      390.05      375.48      5.70 o
   8   0  14        2.27        4.72      2.96 o
   9   0  14       19.71       22.79      4.42 o
  10   0  14       24.95       26.29      5.19 o
 -11   1  14        1.03        0.61      4.50 o
 -10   1  14        0.00        3.40      6.91 o
  -9   1  14        2.64        3.99      1.74 o
  -8   1  14       37.69       37.33      2.23 o
  -7   1  14      353.35      332.38      4.86 o
  -6   1  14       42.50       36.75      2.19 o
  -5   1  14        1.52       -1.62      1.08 o
  -4   1  14        3.21        0.31      1.16 o
  -3   1  14        7.50       12.94      1.32 o
  -2   1  14       70.40       82.05      2.04 o
  -1   1  14      316.19      295.07      3.32 o
   0   1  14      516.49      513.66      4.56 o
   1   1  14       46.42       47.19      1.81 o
   2   1  14      731.15      719.82      6.08 o
   3   1  14      370.63      385.71      4.35 o
   4   1  14       66.22       79.07      2.59 o
   5   1  14      109.06      114.42      2.35 o
   6   1  14      141.95      141.93      2.49 o
   7   1  14       53.98       50.33      2.37 o
   8   1  14       10.07        5.02      1.38 o
   9   1  14        1.71        0.30      2.17 o
  10   1  14        3.96        3.91      2.64 o
 -11   2  14        0.50       -0.58      4.06 o
 -10   2  14       20.13       16.55      3.22 o
  -9   2  14       17.38       19.21      2.25 o
  -8   2  14      256.10      264.11      4.54 o
  -7   2  14        0.53       -0.57      1.35 o
  -6   2  14       72.81       67.91      3.11 o
  -5   2  14        0.67       -1.77      1.18 o
  -4   2  14        4.08        2.08      1.21 o
  -3   2  14      154.79      159.68      3.14 o
  -2   2  14       54.53       56.49      1.95 o
  -1   2  14       24.40       21.08      1.34 o
   0   2  14        0.01       -0.78      0.95 o
   1   2  14       23.19       24.49      1.37 o
   2   2  14        0.06       -1.32      0.88 o
   3   2  14        1.87        1.51      0.92 o
   4   2  14      256.14      247.88      3.65 o
   5   2  14        0.11       -1.26      0.84 o
   6   2  14       35.92       26.95      1.32 o
   7   2  14       38.37       34.56      2.13 o
   8   2  14        0.92       -1.99      1.33 o
   9   2  14       22.71       23.21      2.57 o
  10   2  14       22.37       27.14      8.21 o
 -10   3  14        4.17        1.91      3.80 o
  -9   3  14       59.70       56.15      3.57 o
  -8   3  14       46.74       44.46      2.93 o
  -7   3  14        1.40        3.02      1.62 o
  -6   3  14      109.12      102.88      3.05 o
  -5   3  14      211.12      218.32      3.86 o
  -4   3  14       34.40       41.49      2.09 o
  -3   3  14     1006.47      962.42      9.80 o
  -2   3  14       43.92       40.71      1.84 o
  -1   3  14      562.41      529.63      5.38 o
   0   3  14       62.95       58.19      1.93 o
   1   3  14      186.75      178.66      2.84 o
   2   3  14       16.60       17.91      1.40 o
   3   3  14      125.74      119.90      2.56 o
   4   3  14      108.34      101.14      2.53 o
   5   3  14       54.24       48.58      1.84 o
   6   3  14       84.01       76.95      2.50 o
   7   3  14        5.53        2.48      1.68 o
   8   3  14       36.82       35.33      2.57 o
   9   3  14       20.91       26.84      2.49 o
  10   3  14       12.25       13.07      3.54 o
 -10   4  14        3.84        4.68      2.82 o
  -9   4  14        2.60       -2.54      2.57 o
  -8   4  14        0.00       -3.47      2.64 o
  -7   4  14      136.51      137.85      3.70 o
  -6   4  14       41.39       45.06      2.43 o
  -5   4  14      154.87      167.77      4.64 o
  -4   4  14      292.76      298.22      4.48 o
  -3   4  14       12.66       18.34      1.74 o
  -2   4  14      945.95      970.89      8.33 o
  -1   4  14      303.43      287.03      3.95 o
   0   4  14       43.48       34.93      1.71 o
   1   4  14       11.58       17.51      1.52 o
   2   4  14        3.60        0.76      1.09 o
   3   4  14      117.45      118.63      2.69 o
   4   4  14        1.03       -1.91      1.46 o
   5   4  14        0.27       -2.30      1.53 o
   6   4  14       27.70       26.70      2.47 o
   7   4  14        0.11       -2.07      1.72 o
   8   4  14        6.34        4.23      2.16 o
   9   4  14        6.44        7.38      2.56 o
  -9   5  14        4.83        2.32      2.68 o
  -8   5  14       22.94       24.61      2.85 o
  -7   5  14       23.41       24.99      2.27 o
  -6   5  14      104.60      112.65      3.59 o
  -5   5  14        5.85        5.48      1.63 o
  -4   5  14       65.33       65.24      2.69 o
  -3   5  14        5.74        4.11      1.41 o
  -2   5  14       28.71       23.20      1.79 o
  -1   5  14       73.84       63.15      2.30 o
   0   5  14      235.92      211.79      3.58 o
   1   5  14       35.45       29.20      1.85 o
   2   5  14       53.61       58.30      2.31 o
   3   5  14       42.34       34.96      1.83 o
   4   5  14       21.04       16.83      1.58 o
   5   5  14       20.89       15.05      1.63 o
   6   5  14        4.79       -0.40      2.03 o
   7   5  14        0.76       -3.11      2.07 o
   8   5  14        0.70       -1.61      2.56 o
  -8   6  14        4.95        8.24      2.55 o
  -7   6  14       39.98       45.95      3.52 o
  -6   6  14       20.66       21.91      2.27 o
  -5   6  14        0.04       -1.03      1.48 o
  -4   6  14       95.04       99.02      3.12 o
  -3   6  14       61.37       69.71      3.17 o
  -2   6  14      139.94      132.22      3.23 o
  -1   6  14        4.05        1.30      1.26 o
   0   6  14        3.31        1.90      1.66 o
   1   6  14       23.22       11.64      1.73 o
   2   6  14        0.05       -0.91      1.37 o
   3   6  14        2.17       -0.07      1.40 o
   4   6  14       18.90       21.17      2.02 o
   5   6  14       18.63       22.76      2.04 o
   6   6  14       14.29       16.30      2.99 o
   7   6  14       20.58       23.12      3.36 o
  -7   7  14        1.11        8.78      2.79 o
  -6   7  14        3.87        9.20      2.83 o
  -5   7  14      125.85      144.90      4.46 o
  -4   7  14       40.86       50.11      2.82 o
  -3   7  14        7.09        4.57      1.48 o
  -2   7  14        0.13       -0.05      1.74 o
  -1   7  14       12.51       10.01      1.93 o
   0   7  14       33.21       38.83      2.46 o
   1   7  14       15.23       13.06      1.95 o
   2   7  14       17.96       14.18      1.87 o
   3   7  14       10.69       14.88      1.91 o
   4   7  14        5.98        4.77      2.26 o
   5   7  14       26.31       23.36      2.45 o
   6   7  14       55.13       56.14      5.63 o
  -5   8  14        8.25        2.73      1.97 o
  -4   8  14        0.58        0.92      1.90 o
  -3   8  14        3.92        2.60      2.07 o
  -2   8  14        0.15       -0.54      1.80 o
  -1   8  14        0.98        2.75      2.11 o
   0   8  14       34.76       30.67      2.69 o
   1   8  14        5.94        5.39      1.85 o
   2   8  14        0.51       -2.82      1.88 o
   3   8  14        2.63        0.73      1.89 o
   4   8  14        6.61        3.70      2.04 o
  -1   9  14        8.95        6.53      2.21 o
   0   9  14       20.42       17.54      2.57 o
   1   9  14        0.65        3.60      2.14 o
 -10   1  15        3.73        1.39      3.87 o
  -9   1  15       29.38       27.40      2.23 o
  -8   1  15       73.16       73.48      2.98 o
  -7   1  15       40.02       45.06      2.37 o
  -6   1  15        1.22       -1.44      1.35 o
  -5   1  15      210.26      207.56      4.08 o
  -4   1  15      113.04       77.49      2.52 o
  -3   1  15      150.94      127.87      2.82 o
  -2   1  15        0.00        0.05      1.16 o
  -1   1  15      247.20      257.26      3.48 o
   0   1  15      103.74      114.49      2.43 o
   1   1  15       38.59       39.63      1.78 o
   2   1  15        0.45        5.86      1.24 o
   3   1  15      967.36      977.25      9.15 o
   4   1  15      176.27      187.83      3.09 o
   5   1  15       14.61       15.52      1.29 o
   6   1  15      389.14      400.89      4.47 o
   7   1  15        3.17        3.65      1.46 o
   8   1  15        0.89       -2.39      1.59 o
   9   1  15       58.10       57.46      5.13 o
  10   1  15       23.24       24.57      4.16 o
 -10   2  15        2.05        1.73      6.47 o
  -9   2  15        0.40       -0.09      1.97 o
  -8   2  15      133.78      142.70      4.56 o
  -7   2  15      145.48      143.38      4.28 o
  -6   2  15       28.36       27.29      2.04 o
  -5   2  15       67.98       59.62      2.48 o
  -4   2  15      685.42      661.01      6.90 o
  -3   2  15      149.55      143.62      3.24 o
  -2   2  15      677.26      656.57      6.56 o
  -1   2  15      822.79      809.40      7.05 o
   0   2  15       49.95       44.21      1.75 o
   1   2  15      184.92      177.34      2.91 o
   2   2  15        1.95       -1.35      1.15 o
   3   2  15       21.49       16.28      1.73 o
   4   2  15       97.47       80.64      2.33 o
   5   2  15       93.45       87.38      2.41 o
   6   2  15       26.19       23.61      1.59 o
   7   2  15        0.21       -2.39      1.59 o
   8   2  15        0.43       -2.36      1.58 o
   9   2  15        4.01        5.06      3.43 o
 -10   3  15        1.08       -4.47      3.00 o
  -9   3  15      134.33      147.01      5.10 o
  -8   3  15        5.92        7.72      2.39 o
  -7   3  15       24.79       24.77      2.00 o
  -6   3  15        7.19        4.77      1.66 o
  -5   3  15      459.96      448.75      8.54 o
  -4   3  15      535.04      530.56      6.21 o
  -3   3  15      362.88      355.64      4.90 o
  -2   3  15      478.11      496.99      5.43 o
  -1   3  15        7.87        9.66      1.31 o
   0   3  15       23.26       17.72      1.44 o
   1   3  15       89.13       91.41      2.30 o
   2   3  15       36.34       35.33      1.83 o
   3   3  15       90.57       72.37      2.29 o
   4   3  15       18.50       10.70      2.13 o
   5   3  15       93.35       92.43      2.48 o
   6   3  15        5.10        0.91      1.79 o
   7   3  15       40.13       41.71      2.70 o
   8   3  15        0.24       -1.57      3.16 o
   9   3  15        0.00        0.09      1.84 o
  -9   4  15        5.17        2.76      2.62 o
  -8   4  15        0.00       -0.07      2.22 o
  -7   4  15        6.27        6.35      1.76 o
  -6   4  15       22.07       19.97      1.92 o
  -5   4  15      218.99      216.71      4.43 o
  -4   4  15      115.16      122.06      3.31 o
  -3   4  15        3.33        5.28      1.39 o
  -2   4  15       16.92        9.98      1.45 o
  -1   4  15       10.56        9.25      1.45 o
   0   4  15        1.06       -1.64      1.09 o
   1   4  15       67.98       75.30      2.55 o
   2   4  15      399.02      335.45      4.51 o
   3   4  15        0.85       -1.36      1.20 o
   4   4  15      115.84      110.64      2.88 o
   5   4  15        0.32       -1.95      1.30 o
   6   4  15       14.63       18.02      2.26 o
   7   4  15        2.81       -1.68      2.05 o
   8   4  15        3.37        1.66      2.15 o
   9   4  15        3.04        2.05      2.29 o
  -9   5  15        0.30       -3.81      2.54 o
  -8   5  15        1.01       -1.12      2.37 o
  -7   5  15       17.94       20.20      2.32 o
  -6   5  15       61.70       58.50      2.90 o
  -5   5  15        3.76        2.45      1.61 o
  -4   5  15        1.68        1.16      1.41 o
  -3   5  15      143.97      125.43      3.14 o
  -2   5  15       93.20       90.05      2.67 o
  -1   5  15       19.09       23.12      1.81 o
   0   5  15       32.34       29.39      1.88 o
   1   5  15       63.61       42.88      2.18 o
   2   5  15        6.30        4.29      1.52 o
   3   5  15        7.57        2.50      1.32 o
   4   5  15       29.81       22.37      1.93 o
   5   5  15        4.10        1.19      1.68 o
   6   5  15        1.69       -2.53      2.05 o
   7   5  15        0.00       -2.78      2.05 o
   8   5  15       28.23       37.26      3.45 o
  -8   6  15        6.89        9.37      2.64 o
  -7   6  15       40.45       39.23      3.24 o
  -6   6  15       10.64        6.96      2.09 o
  -5   6  15       12.79       15.74      2.08 o
  -4   6  15       11.52        7.46      1.78 o
  -3   6  15        0.09        0.51      1.37 o
  -2   6  15        2.44        5.09      1.43 o
  -1   6  15       25.24       21.77      1.94 o
   0   6  15        1.38       -2.01      1.34 o
   1   6  15       37.25       34.05      2.32 o
   2   6  15        1.48       -1.98      1.32 o
   3   6  15        1.05       -1.85      1.48 o
   4   6  15        0.26        0.48      1.61 o
   5   6  15        6.30        2.10      1.51 o
   6   6  15       12.85        8.93      2.77 o
   7   6  15        0.02       -3.43      2.29 o
  -6   7  15       13.31       20.49      4.97 o
  -5   7  15       22.29       21.36      2.74 o
  -4   7  15        0.70        0.45      1.83 o
  -3   7  15       14.69       17.19      2.13 o
  -2   7  15       73.54       70.26      4.40 o
  -1   7  15       22.27       24.42      2.19 o
   0   7  15       25.54       26.35      2.27 o
   1   7  15        6.73        2.32      1.78 o
   2   7  15       15.43       11.24      1.84 o
   3   7  15        4.41        2.79      2.07 o
   4   7  15        5.88        1.41      2.44 o
   5   7  15        0.58       -2.58      1.90 o
  -4   8  15       12.42       13.83      2.62 o
  -3   8  15        6.30        5.00      2.12 o
  -2   8  15       15.00       15.82      2.70 o
  -1   8  15        0.08        1.98      2.13 o
   0   8  15       48.33       46.58      3.20 o
   1   8  15       36.79       34.62      2.73 o
   2   8  15       25.07       30.92      2.60 o
   3   8  15        0.55       -2.66      1.89 o
 -10   0  16        4.43       -4.17      3.73 o
  -9   0  16        0.86        0.48      2.44 o
  -8   0  16        0.18       -1.74      2.69 o
  -7   0  16      484.27      474.45      8.76 o
  -6   0  16      140.28      143.29      5.73 o
  -5   0  16      107.52       69.24      4.53 o
  -4   0  16      392.40      382.19      7.91 o
  -3   0  16        5.02       -1.48      2.14 o
  -2   0  16      692.99      643.42     10.77 o
  -1   0  16     1466.01     1334.46     14.94 o
   0   0  16      116.15      110.78      3.37 o
   1   0  16     2529.44     2633.87     25.55 o
   2   0  16     1681.74     1660.13     18.17 o
   3   0  16       18.84       18.83      2.18 o
   4   0  16      455.76      450.60      7.16 o
   5   0  16       69.30       70.84      3.11 o
   6   0  16      243.52      253.55      5.14 o
   7   0  16      116.87      130.42      5.46 o
   8   0  16       77.53       76.10      7.13 o
   9   0  16        8.42       10.53      6.14 o
 -10   1  16        1.90       -2.95      3.71 o
  -9   1  16       15.22       14.82      2.01 o
  -8   1  16      134.51      151.95      3.97 o
  -7   1  16      375.88      384.53      6.37 o
  -6   1  16      228.26      216.58      4.12 o
  -5   1  16      151.30      125.81      3.46 o
  -4   1  16       50.46       39.48      2.15 o
  -3   1  16       73.20       54.46      2.27 o
  -2   1  16      198.85      199.86      3.54 o
  -1   1  16        0.01        1.46      1.14 o
   0   1  16     1643.17     1678.21     12.01 o
   1   1  16      754.46      770.22      6.72 o
   2   1  16        8.44       15.79      1.44 o
   3   1  16      113.13      133.35      4.13 o
   4   1  16      337.38      355.94      4.65 o
   5   1  16       92.50       91.10      2.59 o
   6   1  16        8.30        8.90      1.39 o
   7   1  16      149.01      160.98      4.23 o
   8   1  16       26.75       27.58      3.88 o
   9   1  16       14.49       12.73      5.84 o
 -10   2  16       13.48       11.27      6.58 o
  -9   2  16       30.36       32.09      3.21 o
  -8   2  16      172.73      185.72      5.52 o
  -7   2  16        7.43        8.63      1.82 o
  -6   2  16        8.55       11.72      1.77 o
  -5   2  16       54.98       42.38      2.24 o
  -4   2  16      240.23      247.50      6.62 o
  -3   2  16      313.76      297.27      4.52 o
  -2   2  16       38.91       33.95      1.91 o
  -1   2  16      113.90      130.99      3.37 o
   0   2  16      637.88      646.34      6.17 o
   1   2  16      317.07      331.55      4.13 o
   2   2  16       26.79       27.96      1.67 o
   3   2  16        1.81        1.86      1.35 o
   4   2  16        1.61        0.42      1.19 o
   5   2  16        1.82        2.52      1.20 o
   6   2  16       32.85       27.78      1.61 o
   7   2  16        0.77       -1.26      1.55 o
   8   2  16        7.98        4.05      1.79 o
   9   2  16        0.72       -3.54      2.85 o
  -9   3  16       18.29       21.14      2.64 o
  -8   3  16        0.00       -0.70      1.75 o
  -7   3  16       11.52       11.23      1.86 o
  -6   3  16       52.90       46.39      2.46 o
  -5   3  16       71.60       62.86      2.70 o
  -4   3  16      167.88      178.39      3.79 o
  -3   3  16      403.98      432.35      5.51 o
  -2   3  16       53.46       52.15      2.13 o
  -1   3  16        0.79       -0.11      1.26 o
   0   3  16      211.95      205.40      3.43 o
   1   3  16        4.45        0.73      1.49 o
   2   3  16      149.79      163.02      3.18 o
   3   3  16        0.08        2.10      1.34 o
   4   3  16      106.46       93.83      2.70 o
   5   3  16      125.89      128.63      3.00 o
   6   3  16        7.29        5.51      2.11 o
   7   3  16        0.81       -2.75      1.83 o
   8   3  16       23.84       21.78      2.42 o
   9   3  16        9.08        5.06      2.97 o
  -9   4  16        1.69       -1.92      2.34 o
  -8   4  16        9.65        8.58      2.32 o
  -7   4  16       43.01       38.98      2.69 o
  -6   4  16       30.14       32.16      2.32 o
  -5   4  16        6.32        5.18      1.62 o
  -4   4  16      120.66      117.70      3.54 o
  -3   4  16      353.18      354.79      5.04 o
  -2   4  16       17.84       13.88      1.63 o
  -1   4  16        6.56        0.26      1.31 o
   0   4  16        1.31       -2.00      1.33 o
   1   4  16       52.23       51.03      2.27 o
   2   4  16       53.25       49.49      2.14 o
   3   4  16      325.89      285.60      4.56 o
   4   4  16        5.36        3.01      1.54 o
   5   4  16       63.49       73.04      2.79 o
   6   4  16       13.75        7.41      2.35 o
   7   4  16        8.25        7.56      2.09 o
   8   4  16       18.96       12.71      3.90 o
  -8   5  16        3.76        0.39      2.21 o
  -7   5  16       11.24        9.75      2.05 o
  -6   5  16        6.77        2.84      2.31 o
  -5   5  16       33.79       33.55      2.25 o
  -4   5  16       94.25      101.18      3.36 o
  -3   5  16       12.58       11.69      1.76 o
  -2   5  16       57.64       59.63      2.45 o
  -1   5  16        3.19        1.64      1.49 o
   0   5  16      221.03      187.74      3.77 o
   1   5  16        5.94        5.55      1.48 o
   2   5  16       74.65       66.96      2.62 o
   3   5  16        0.41       -1.46      1.36 o
   4   5  16       13.63       16.03      2.75 o
   5   5  16       10.78       11.41      1.66 o
   6   5  16       31.36       24.60      3.24 o
   7   5  16        0.09       -3.45      2.34 o
  -7   6  16        1.85        2.48      2.30 o
  -6   6  16       13.92       16.61      2.37 o
  -5   6  16       35.83       41.36      2.95 o
  -4   6  16        1.82        2.77      1.53 o
  -3   6  16      103.96      116.02      3.23 o
  -2   6  16       14.69       17.44      1.97 o
  -1   6  16        7.49        3.75      1.55 o
   0   6  16        3.63        3.64      1.63 o
   1   6  16        2.90        0.85      1.70 o
   2   6  16       13.19       15.83      1.95 o
   3   6  16       26.94       26.07      2.23 o
   4   6  16       11.31       12.11      1.96 o
   5   6  16        9.70       12.21      1.87 o
   6   6  16        0.75       -1.01      3.48 o
  -5   7  16       62.07       73.28      3.71 o
  -4   7  16        9.20       10.90      2.06 o
  -3   7  16        1.85        1.11      1.80 o
  -2   7  16        2.78        1.88      1.85 o
  -1   7  16        9.38        8.25      2.03 o
   0   7  16        2.43        0.02      1.92 o
   1   7  16        3.76        0.35      1.58 o
   2   7  16        7.33        4.07      1.88 o
   3   7  16       17.25       13.27      2.10 o
   4   7  16        2.18       -0.14      2.14 o
   5   7  16       14.41       11.61      3.86 o
  -3   8  16        1.26        4.46      2.30 o
  -2   8  16        0.10       -0.84      1.84 o
  -1   8  16        1.65       -0.93      2.03 o
   0   8  16       14.01       18.90      2.55 o
   1   8  16        6.76        6.59      2.01 o
   2   8  16        5.32        5.67      2.16 o
  -9   1  17       24.56       26.26      2.25 o
  -8   1  17       38.54       42.90      2.51 o
  -7   1  17       39.81       41.63      2.45 o
  -6   1  17        6.15       13.25      1.91 o
  -5   1  17       24.03       25.14      2.19 o
  -4   1  17      140.98      142.48      3.43 o
  -3   1  17      200.60      165.60      3.48 o
  -2   1  17      137.85      133.14      3.15 o
  -1   1  17        0.50       -1.64      1.16 o
   0   1  17       17.43       35.99      2.03 o
   1   1  17      233.54      244.57      3.82 o
   2   1  17       15.50       23.31      1.75 o
   3   1  17      244.52      259.06      4.17 o
   4   1  17      380.55      404.14      5.15 o
   5   1  17      162.24      162.20      3.91 o
   6   1  17       57.37       52.44      2.07 o
   7   1  17       28.38       31.54      2.40 o
   8   1  17       10.04        4.60      4.45 o
   9   1  17       19.57       18.05      5.46 o
  -9   2  17        0.55       -2.35      2.46 o
  -8   2  17       17.48       19.45      2.27 o
  -7   2  17      201.56      195.68      4.51 o
  -6   2  17      205.43      209.39      4.19 o
  -5   2  17      199.91      205.96      4.06 o
  -4   2  17      168.66      159.57      4.24 o
  -3   2  17       96.58       93.37      3.70 o
  -2   2  17        2.62        0.75      1.38 o
  -1   2  17      301.67      310.60      4.23 o
   0   2  17      732.23      754.38      6.90 o
   1   2  17       37.80       40.41      2.03 o
   2   2  17      816.77      805.07      8.23 o
   3   2  17       20.90       22.31      2.71 o
   4   2  17        2.10        1.23      1.28 o
   5   2  17      135.83      144.73      3.09 o
   6   2  17       59.55       57.99      3.32 o
   7   2  17        2.58        0.67      2.35 o
   8   2  17       12.27       13.38      2.12 o
  -9   3  17        0.66        0.26      2.24 o
  -8   3  17       17.93       15.14      2.39 o
  -7   3  17       15.15       14.47      1.89 o
  -6   3  17       14.22       10.80      1.77 o
  -5   3  17       30.99       27.08      2.16 o
  -4   3  17       28.09       24.18      1.96 o
  -3   3  17       51.83       36.26      2.13 o
  -2   3  17      100.95       92.23      2.69 o
  -1   3  17      352.67      368.61      4.74 o
   0   3  17       43.34       32.45      1.93 o
   1   3  17        9.67       12.33      1.61 o
   2   3  17        7.94        8.53      1.43 o
   3   3  17      249.46      250.51      4.30 o
   4   3  17       85.53       83.53      3.15 o
   5   3  17        3.14        1.71      1.25 o
   6   3  17       82.21       99.10      3.90 o
   7   3  17       15.37       16.47      2.33 o
   8   3  17        4.12        4.41      2.35 o
  -8   4  17        7.46        7.57      2.46 o
  -7   4  17        3.98        3.17      1.77 o
  -6   4  17       91.29       87.77      3.24 o
  -5   4  17        5.69        2.50      1.73 o
  -4   4  17       37.00       31.45      2.22 o
  -3   4  17       51.31       48.99      2.49 o
  -2   4  17       19.57        9.23      1.53 o
  -1   4  17        0.02       -1.30      1.30 o
   0   4  17        0.17       -1.94      1.29 o
   1   4  17       13.47       12.78      1.72 o
   2   4  17        0.01       -0.45      1.44 o
   3   4  17        2.50        1.59      1.60 o
   4   4  17        1.26        0.26      1.39 o
   5   4  17       50.92       57.73      2.37 o
   6   4  17       33.30       38.29      3.34 o
   7   4  17        0.01       -2.11      3.36 o
  -7   5  17       10.15       10.15      1.94 o
  -6   5  17       35.57       34.57      2.55 o
  -5   5  17       52.68       46.32      2.67 o
  -4   5  17        0.56       -2.21      1.47 o
  -3   5  17       14.08       10.15      1.70 o
  -2   5  17       22.14       24.24      1.98 o
  -1   5  17        1.86       -0.90      1.42 o
   0   5  17        6.06        6.21      1.73 o
   1   5  17       55.11       66.47      3.04 o
   2   5  17       31.20       27.34      2.05 o
   3   5  17        2.92       -0.03      1.39 o
   4   5  17        5.71        4.74      1.67 o
   5   5  17       11.41        9.52      1.69 o
   6   5  17        0.00       -0.79      2.27 o
   7   5  17        1.27       -3.28      2.75 o
  -6   6  17        1.70        1.16      2.72 o
  -5   6  17       12.42       11.18      2.09 o
  -4   6  17        2.84       -2.53      1.69 o
  -3   6  17        5.42        1.84      1.77 o
  -2   6  17       64.78       62.99      3.08 o
  -1   6  17       61.73       64.18      3.06 o
   0   6  17        4.98        3.38      1.86 o
   1   6  17       15.21       12.59      1.87 o
   2   6  17       34.73       35.38      2.72 o
   3   6  17       14.78       15.00      2.16 o
   4   6  17        6.43        3.52      1.83 o
   5   6  17        1.17        0.86      3.39 o
  -4   7  17        5.02        4.44      2.11 o
  -3   7  17        0.55       -0.65      2.07 o
  -2   7  17        8.00        5.17      1.96 o
  -1   7  17        0.00        0.04      1.86 o
   0   7  17        1.21       -1.01      1.66 o
   1   7  17        1.62        0.53      1.92 o
   2   7  17        0.00       -0.42      2.32 o
   3   7  17        2.06       -0.05      1.98 o
   4   7  17        0.06       -4.34      3.11 o
  -9   0  18        6.58       10.35      3.15 o
  -8   0  18       16.08       25.73      3.50 o
  -7   0  18        8.54       12.90      2.74 o
  -6   0  18       91.36      100.98      5.70 o
  -5   0  18        5.31        1.92      2.16 o
  -4   0  18        0.68       -2.83      1.89 o
  -3   0  18       27.03       29.12      3.00 o
  -2   0  18       47.92       46.07      3.67 o
  -1   0  18      282.08      297.54      7.30 o
   0   0  18      172.95      178.12      4.78 o
   1   0  18       16.33       13.19      3.78 o
   2   0  18      101.83      108.12      4.52 o
   3   0  18        7.21        5.57      2.08 o
   4   0  18      312.06      336.87      7.09 o
   5   0  18        2.93        5.33      2.88 o
   6   0  18      175.98      178.47      8.01 o
   7   0  18        0.32       12.94      6.58 o
   8   0  18        0.80       -2.19      5.92 o
  -9   1  18        0.59        5.80      1.91 o
  -8   1  18        5.80        8.05      1.96 o
  -7   1  18       13.30       22.58      2.12 o
  -6   1  18        1.26        1.66      1.52 o
  -5   1  18      252.09      246.96      4.96 o
  -4   1  18        5.61        4.62      1.53 o
  -3   1  18       30.80       29.48      2.26 o
  -2   1  18       16.00       15.44      1.79 o
  -1   1  18        3.07        1.21      1.25 o
   0   1  18        6.12        3.16      1.34 o
   1   1  18       49.16       49.05      2.19 o
   2   1  18      197.62      195.58      4.60 o
   3   1  18       47.85       43.74      2.17 o
   4   1  18        0.82        4.52      1.52 o
   5   1  18        1.96        3.80      1.36 o
   6   1  18       11.05       13.16      1.75 o
   7   1  18       81.99       99.31      3.77 o
   8   1  18        6.89        4.24      4.57 o
  -9   2  18       37.55       37.64      3.26 o
  -8   2  18        0.08       -0.54      1.59 o
  -7   2  18        5.79        6.43      1.73 o
  -6   2  18       25.66       19.33      2.18 o
  -5   2  18        0.62        1.30      1.47 o
  -4   2  18      218.89      206.34      4.18 o
  -3   2  18        5.10        0.14      1.45 o
  -2   2  18       46.10       42.57      2.31 o
  -1   2  18       78.84       84.49      2.60 o
   0   2  18       48.12       53.10      2.30 o
   1   2  18        3.96        6.24      2.04 o
   2   2  18      112.89      134.94      3.68 o
   3   2  18      152.56      159.34      3.53 o
   4   2  18       61.65       70.20      2.54 o
   5   2  18       25.87       30.96      1.84 o
   6   2  18        5.83        4.94      2.09 o
   7   2  18        7.04        2.44      1.90 o
   8   2  18       13.33       15.99      3.13 o
  -8   3  18       33.40       37.43      2.73 o
  -7   3  18       24.47       22.98      2.25 o
  -6   3  18       41.79       47.52      2.58 o
  -5   3  18       29.89       29.66      2.18 o
  -4   3  18       79.86       85.20      2.89 o
  -3   3  18        4.07       -0.18      1.46 o
  -2   3  18       41.34       36.50      2.13 o
  -1   3  18       54.39       58.45      2.51 o
   0   3  18       40.77       39.51      2.18 o
   1   3  18       27.39       22.57      1.84 o
   2   3  18      244.23      252.51      4.43 o
   3   3  18       16.79       21.70      1.89 o
   4   3  18       88.35       94.52      2.97 o
   5   3  18       42.45       41.86      2.47 o
   6   3  18        0.74       -0.61      2.28 o
   7   3  18       25.57       23.04      3.27 o
  -8   4  18        0.00       -3.19      2.13 o
  -7   4  18       29.13       31.96      2.32 o
  -6   4  18       16.97       14.92      1.93 o
  -5   4  18       21.09       16.36      2.00 o
  -4   4  18       14.46       15.72      2.05 o
  -3   4  18       39.87       43.11      2.31 o
  -2   4  18       24.08       24.70      1.97 o
  -1   4  18       72.62       64.85      2.65 o
   0   4  18       52.19       45.71      2.34 o
   1   4  18        7.64        8.05      1.56 o
   2   4  18        6.30        7.61      1.74 o
   3   4  18        5.04        2.09      2.05 o
   4   4  18        0.11       -1.17      1.40 o
   5   4  18       20.94       17.29      2.48 o
   6   4  18       77.97       69.65      4.86 o
   7   4  18       19.57       24.18      3.14 o
  -7   5  18        7.03        2.83      2.05 o
  -6   5  18       10.00       11.41      2.14 o
  -5   5  18        6.47        5.63      1.79 o
  -4   5  18       16.27       13.32      1.91 o
  -3   5  18        4.20        4.33      1.80 o
  -2   5  18       54.19       58.92      2.70 o
  -1   5  18        7.31        9.51      2.15 o
   0   5  18       70.73       62.64      2.71 o
   1   5  18       21.83       17.82      1.90 o
   2   5  18        0.43       -0.39      1.60 o
   3   5  18        7.82        2.26      1.76 o
   4   5  18        2.90        2.61      1.70 o
   5   5  18        5.65        0.79      2.94 o
   6   5  18        2.90       -3.55      2.79 o
  -5   6  18       19.42       20.94      2.36 o
  -4   6  18        1.04       -2.30      1.54 o
  -3   6  18       85.99       96.40      5.25 o
  -2   6  18        0.75        1.53      2.03 o
  -1   6  18        5.43        4.80      1.79 o
   0   6  18       11.53       10.82      1.93 o
   1   6  18       10.42        6.83      1.84 o
   2   6  18       18.08       21.86      2.45 o
   3   6  18      109.49      126.29      4.07 o
   4   6  18        0.82       -2.59      1.73 o
  -3   7  18        1.15       -2.47      2.15 o
  -2   7  18        2.62        2.20      2.23 o
  -1   7  18        3.52        1.41      2.02 o
   0   7  18       64.90       66.02      3.34 o
   1   7  18       25.62       29.50      2.61 o
   2   7  18       26.92       30.40      2.66 o
  -8   1  19       17.44       19.70      2.19 o
  -7   1  19        0.00        1.22      1.63 o
  -6   1  19        8.30        7.54      1.83 o
  -5   1  19      105.23      114.19      3.36 o
  -4   1  19      128.27      137.39      3.93 o
  -3   1  19       85.02       93.50      3.03 o
  -2   1  19        2.10       -1.89      1.26 o
  -1   1  19        6.28        4.41      1.46 o
   0   1  19       18.42       17.69      1.86 o
   1   1  19        0.40       -0.53      1.43 o
   2   1  19       53.65       53.64      2.62 o
   3   1  19       19.17       19.95      2.01 o
   4   1  19        4.29        2.54      1.47 o
   5   1  19        4.60        3.61      2.14 o
   6   1  19        3.92        0.77      1.34 o
   7   1  19        3.61        3.34      2.01 o
  -8   2  19       14.31       13.63      2.21 o
  -7   2  19       56.92       59.72      2.96 o
  -6   2  19        5.43        6.44      2.22 o
  -5   2  19        1.51        0.79      1.57 o
  -4   2  19        8.31        7.55      1.76 o
  -3   2  19        4.18        1.39      1.46 o
  -2   2  19       33.74       28.80      2.05 o
  -1   2  19      110.79      124.14      4.19 o
   0   2  19       31.16       32.37      2.23 o
   1   2  19       20.55       16.71      2.01 o
   2   2  19       92.56       86.88      3.07 o
   3   2  19        2.51        1.45      1.53 o
   4   2  19       16.34       13.96      1.77 o
   5   2  19        1.03       -0.91      1.23 o
   6   2  19        3.09        1.48      2.04 o
   7   2  19       16.70       22.32      2.63 o
  -8   3  19       21.70       19.81      2.61 o
  -7   3  19       38.20       39.75      2.76 o
  -6   3  19       12.82       13.91      1.96 o
  -5   3  19        5.78        5.64      1.75 o
  -4   3  19        0.86       -1.79      1.41 o
  -3   3  19       72.95       76.84      3.19 o
  -2   3  19        1.93        2.18      1.31 o
  -1   3  19      364.78      371.79      5.45 o
   0   3  19       96.37       98.21      2.97 o
   1   3  19        2.95        1.91      1.66 o
   2   3  19        4.76        8.57      1.92 o
   3   3  19       58.68       61.13      2.65 o
   4   3  19       15.13       20.38      1.89 o
   5   3  19        5.35        1.58      1.52 o
   6   3  19        6.50        2.22      2.05 o
   7   3  19        1.11        1.01      2.31 o
  -7   4  19        8.51        7.98      2.10 o
  -6   4  19        0.11        0.38      1.73 o
  -5   4  19        0.11       -2.25      1.50 o
  -4   4  19        6.05        1.93      1.78 o
  -3   4  19        0.51       -1.55      1.39 o
  -2   4  19       19.12       21.08      1.95 o
  -1   4  19       61.97       75.85      3.13 o
   0   4  19      306.81      331.62      5.12 o
   1   4  19        9.76       15.87      2.05 o
   2   4  19        9.07       10.57      1.87 o
   3   4  19        0.34       -2.25      1.50 o
   4   4  19        2.28        1.71      2.22 o
   5   4  19       21.48       26.03      4.55 o
   6   4  19        0.09       -4.07      3.17 o
  -6   5  19        2.01       -0.70      1.86 o
  -5   5  19        0.01        0.37      1.65 o
  -4   5  19       10.60       10.56      2.01 o
  -3   5  19       10.19        7.43      2.10 o
  -2   5  19        4.59        3.18      2.01 o
  -1   5  19       18.34       19.57      1.94 o
   0   5  19       49.40       57.95      2.78 o
   1   5  19       47.06       48.48      2.66 o
   2   5  19        4.71        3.67      1.76 o
   3   5  19        0.65       -1.22      1.65 o
   4   5  19        1.39       -1.68      2.26 o
   5   5  19        0.23       -2.74      3.07 o
  -4   6  19       10.86       10.92      3.82 o
  -3   6  19        0.28       -2.98      2.18 o
  -2   6  19        4.06        3.87      1.97 o
  -1   6  19        0.35        0.17      1.84 o
   0   6  19        0.01       -0.81      2.22 o
   1   6  19        4.38        6.21      2.13 o
   2   6  19       28.15       29.09      2.54 o
   3   6  19        2.66        1.65      1.93 o
  -8   0  20      232.73      241.84      7.98 o
  -7   0  20       60.48       64.53      4.34 o
  -6   0  20       10.07       10.22      2.68 o
  -5   0  20       36.02       35.00      3.48 o
  -4   0  20       34.58       39.60      3.47 o
  -3   0  20       16.44       16.38      2.76 o
  -2   0  20        5.70        3.79      2.70 o
  -1   0  20      150.79      151.33      5.78 o
   0   0  20       20.20       18.08      4.05 o
   1   0  20       79.11       86.23     10.64 o
   2   0  20       99.88       90.63      5.92 o
   3   0  20        2.86        4.39      3.28 o
   4   0  20        0.05       -3.11      2.58 o
   5   0  20        2.41        2.33      3.18 o
   6   0  20        0.21        1.43      1.92 o
   7   0  20        0.06       -2.85      4.83 o
  -8   1  20        6.39       12.28      2.14 o
  -7   1  20        9.06        7.78      2.06 o
  -6   1  20       14.34       15.35      2.05 o
  -5   1  20       21.04       22.95      2.12 o
  -4   1  20       21.12       21.15      2.23 o
  -3   1  20       13.28       16.01      2.11 o
  -2   1  20       73.37       72.18      3.72 o
  -1   1  20       82.53       81.45      2.90 o
   0   1  20       37.61       42.65      2.83 o
   1   1  20      107.51      106.38      4.84 o
   2   1  20       94.54      112.38      3.97 o
   3   1  20        3.02        4.66      1.63 o
   4   1  20       20.74       20.35      2.21 o
   5   1  20        0.01       -1.87      1.33 o
   6   1  20        1.05       -2.27      1.75 o
   7   1  20       37.19       38.64      3.79 o
  -7   2  20       64.85       72.76      3.29 o
  -6   2  20       11.76        6.78      2.12 o
  -5   2  20        8.12        5.17      1.85 o
  -4   2  20       54.62       56.16      2.90 o
  -3   2  20        4.82        2.29      1.42 o
  -2   2  20       10.92        9.56      1.85 o
  -1   2  20        9.64       10.32      1.82 o
   0   2  20        5.62        4.81      1.78 o
   1   2  20        5.53        0.46      1.74 o
   2   2  20       60.13       58.42      2.87 o
   3   2  20       48.01       52.11      2.67 o
   4   2  20       13.42       19.41      1.91 o
   5   2  20       15.47       23.13      2.00 o
   6   2  20      179.03      212.27      5.94 o
  -7   3  20        3.73        3.21      1.95 o
  -6   3  20        0.76        2.70      1.81 o
  -5   3  20        6.20        3.06      1.67 o
  -4   3  20        0.06       -2.41      1.61 o
  -3   3  20       26.66       29.29      2.50 o
  -2   3  20       43.17       42.70      3.14 o
  -1   3  20       21.07       21.24      1.92 o
   0   3  20      113.03      124.30      3.79 o
   1   3  20       35.85       43.46      2.60 o
   2   3  20       20.78       20.44      2.05 o
   3   3  20       29.86       29.97      2.18 o
   4   3  20        3.33       -0.42      1.62 o
   5   3  20        0.57       -2.37      1.58 o
   6   3  20        8.84        7.56      2.76 o
  -6   4  20       19.56       15.44      2.20 o
  -5   4  20        0.22       -2.40      1.60 o
  -4   4  20       29.37       24.24      2.30 o
  -3   4  20        1.87        0.00      1.51 o
  -2   4  20       11.15        7.12      2.01 o
  -1   4  20        0.50        1.46      1.84 o
   0   4  20       16.07       16.24      1.96 o
   1   4  20       64.47       60.71      2.98 o
   2   4  20        1.08       -0.77      1.66 o
   3   4  20        9.10        9.17      1.85 o
   4   4  20       11.97        7.90      1.83 o
   5   4  20        7.94       -0.13      2.95 o
  -5   5  20        1.49       -2.43      1.62 o
  -4   5  20       35.12       36.74      2.85 o
  -3   5  20        0.08        2.24      2.01 o
  -2   5  20       64.83       75.13      4.95 o
  -1   5  20        6.49        5.69      1.90 o
   0   5  20        0.45       -0.88      1.61 o
   1   5  20        0.03       -2.57      1.71 o
   2   5  20       29.37       25.45      2.47 o
   3   5  20        8.61        2.16      1.96 o
   4   5  20        0.05       -3.08      2.06 o
  -3   6  20       34.55       32.15      3.00 o
  -2   6  20       77.33      101.13      6.38 o
  -1   6  20        0.75        0.14      2.09 o
   0   6  20       21.92       21.49      2.63 o
   1   6  20        2.48       -1.20      2.15 o
   2   6  20        0.01       -1.18      1.89 o
  -7   1  21        4.09        5.30      1.93 o
  -6   1  21       14.00       11.16      2.05 o
  -5   1  21        6.59        3.12      1.78 o
  -4   1  21       32.66       30.67      2.44 o
  -3   1  21       33.66       34.15      2.51 o
  -2   1  21       24.28       27.69      2.89 o
  -1   1  21       57.37       59.20      4.01 o
   0   1  21       14.16       14.34      2.13 o
   1   1  21        0.48       -1.37      2.17 o
   2   1  21        3.79        5.92      2.17 o
   3   1  21       14.84       13.64      1.86 o
   4   1  21        0.49       -1.75      2.14 o
   5   1  21        0.09       -2.85      2.73 o
   6   1  21        7.04        1.52      2.34 o
  -6   2  21       29.13       33.02      2.80 o
  -5   2  21        0.65        1.54      1.80 o
  -4   2  21       21.12       20.63      2.16 o
  -3   2  21       43.70       46.48      2.59 o
  -2   2  21        4.83        1.23      1.80 o
  -1   2  21        3.30        1.63      1.61 o
   0   2  21        1.09       -2.24      1.49 o
   1   2  21        6.80        3.06      1.88 o
   2   2  21        0.75        1.67      1.74 o
   3   2  21       42.63       45.34      2.69 o
   4   2  21        5.38        4.66      1.74 o
   5   2  21       16.70       24.25      2.13 o
  -6   3  21        0.01       -2.72      1.81 o
  -5   3  21       17.32       16.78      2.03 o
  -4   3  21       11.58        4.99      2.06 o
  -3   3  21        3.43        1.03      2.17 o
  -2   3  21        2.71        1.29      1.87 o
  -1   3  21        0.71       -1.75      1.88 o
   0   3  21        3.27        3.36      2.02 o
   1   3  21        0.30       -0.94      1.87 o
   2   3  21       10.72       12.59      2.12 o
   3   3  21       19.12       15.12      2.12 o
   4   3  21        2.21        1.43      1.74 o
   5   3  21        3.42       -1.08      2.66 o
  -5   4  21        8.51        3.52      1.80 o
  -4   4  21        0.23       -2.60      1.74 o
  -3   4  21       20.25       15.61      2.12 o
  -2   4  21       26.23       33.24      2.62 o
  -1   4  21        5.42        8.30      1.74 o
   0   4  21       41.84       39.02      3.40 o
   1   4  21       58.77       55.25      3.16 o
   2   4  21        7.67        3.44      1.93 o
   3   4  21        3.61       -1.66      1.98 o
   4   4  21       23.39       22.43      2.36 o
  -3   5  21      105.77      129.01      5.68 o
  -2   5  21        3.89        7.34      2.10 o
  -1   5  21        0.68       -1.67      1.87 o
   0   5  21       21.11       32.04      2.98 o
   1   5  21       28.61       32.09      2.77 o
   2   5  21        0.48       -2.87      1.91 o
  -6   0  22       17.33       26.50      3.62 o
  -5   0  22       33.88       41.49      4.12 o
  -4   0  22       52.82       55.08      3.99 o
  -3   0  22       22.07       18.58      3.05 o
  -2   0  22       83.62       97.56      8.73 o
  -1   0  22        5.34        5.30      3.66 o
   0   0  22       87.01       91.60      6.03 o
   1   0  22        1.25        1.74      3.26 o
   2   0  22        5.41        3.40      3.39 o
   3   0  22       97.26      125.89      7.21 o
   4   0  22       36.81       43.53      5.76 o
   5   0  22        7.64        6.27      2.60 o
  -6   1  22       15.56       23.23      2.51 o
  -5   1  22       16.69       22.15      2.27 o
  -4   1  22       26.94       32.67      2.48 o
  -3   1  22        0.77        1.23      1.90 o
  -2   1  22        4.80        5.41      2.27 o
  -1   1  22      111.47      119.30      3.96 o
   0   1  22        0.14       -0.48      1.70 o
   1   1  22       11.78        9.43      2.13 o
   2   1  22       22.37       26.68      2.48 o
   3   1  22        3.78        2.58      1.70 o
   4   1  22        2.20        2.12      2.09 o
   5   1  22        0.20       -2.31      1.54 o
  -5   2  22       16.99       18.25      2.48 o
  -4   2  22        0.89        2.11      2.00 o
  -3   2  22       14.39       15.11      2.21 o
  -2   2  22        0.12       -2.72      1.82 o
  -1   2  22       15.36       16.88      2.50 o
   0   2  22        3.28        3.47      2.83 o
   1   2  22       26.25       28.50      2.99 o
   2   2  22       69.88       74.90      4.25 o
   3   2  22        1.09       -0.02      1.67 o
   4   2  22       14.61       19.98      4.22 o
  -5   3  22       19.10       22.40      2.38 o
  -4   3  22       22.75       22.12      2.56 o
  -3   3  22        5.29        2.66      2.03 o
  -2   3  22        8.73        6.51      2.54 o
  -1   3  22        9.94        8.37      2.18 o
   0   3  22       19.97       18.07      2.42 o
   1   3  22        0.40       -0.93      2.52 o
   2   3  22        0.96       -3.29      2.19 o
   3   3  22       13.63       13.69      2.08 o
   4   3  22       11.42       11.71      2.73 o
  -3   4  22        0.56       -1.59      2.82 o
  -2   4  22       73.00       74.28      3.42 o
  -1   4  22       78.58       92.98      3.98 o
   0   4  22       56.61       65.76      3.48 o
   1   4  22       24.08       29.91      2.67 o
   2   4  22        5.83        6.20      1.98 o
  -4   1  23        4.49        3.97      1.79 o
  -3   1  23        0.28       -2.41      1.60 o
  -2   1  23        2.72        0.55      2.29 o
  -1   1  23        0.62        1.12      2.10 o
   0   1  23       23.94       37.48      3.16 o
   1   1  23        2.90        2.91      3.19 o
   2   1  23       42.05       54.59      3.61 o
   3   1  23        0.75        0.57      1.78 o
  -4   2  23       15.61       19.70      2.71 o
  -3   2  23        1.03       -1.06      1.92 o
  -2   2  23       25.95       19.00      3.19 o
  -1   2  23       21.36       24.54      2.59 o
   0   2  23       42.95       45.21      3.10 o
   1   2  23        2.74        1.99      1.97 o
   2   2  23       29.40       36.28      2.73 o
   3   2  23       11.82       15.99      3.45 o
  -3   3  23        7.87        7.76      2.16 o
  -2   3  23        0.00       -3.06      2.04 o
  -1   3  23        5.23        2.54      2.17 o
   0   3  23       17.51       13.43      2.33 o
   1   3  23       58.02       63.79      4.26 o
   2   3  23       13.04       18.28      2.39 o
  -3   0  24      146.80      161.85      7.34 o
  -2   0  24       23.70       19.82      4.03 o
  -1   0  24       45.43       58.94      5.09 o
   0   0  24        4.91        2.73      7.47 o
   1   0  24       36.67       39.30      8.75 o
  -2   1  24      113.42      142.94      8.09 o
  -1   1  24        5.65        5.78      4.97 o
   0   1  24       18.53       16.67      2.65 o
   1   1  24       27.51       33.23      4.38 o
  -1   2  24       59.50       71.18      3.83 o
 
